# Supplementary material for: Down-regulation of AUXIN RESPONSE FACTORS 6 and 8 by microRNA 167 leads to floral development defects and female sterility in tomato
Source: J Exp Bot. 2014 Apr 10;65(9):2507–20. doi: 10.1093/jxb/eru141 (PMC4036516; doi:10.1093/jxb/eru141)
Supplement: Supplementary Data [file supp_eru141_jexbot116111_file002.xlsx]

## Sheet: Table S1
Table S1. RPKM value for each gene in each replicate in 11 LA1589 tissues.
	gene	anthesis_rep1	anthesis_rep2	anthesis_rep3	anthesis_rep4	10dpa_rep1	10dpa_rep2	10dpa_rep3	10dpa_rep4	20dpa_rep1	20dpa_rep2	20dpa_rep3	20dpa_rep4	ripening fruit_rep1	ripening fruit_rep2	ripening fruit_rep3	ripening fruit_rep4	cotyledon_rep1	cotyledon_rep2	cotyledon_rep4	hypocotyl_rep1	hypocotyl_rep2	hypocotyl_rep3	hypocotyl_rep4	meristem_rep1	meristem_rep2	meristem_rep3	meristem_rep4	mature leaf_rep1	mature leaf_rep2	mature leaf_rep3	mature leaf_rep4	root_rep1	root_rep2	root_rep3	root_rep4	young flower bud_rep1	young flower bud_rep2	young flower bud_rep3	young flower bud_rep4	young leaf_rep1	young leaf_rep2	young leaf_rep3
ARF6A	Solyc00g196060.2.1	75.1235	76.6695	73.4589	58.0573	74.3578	70.2655	85.6176	68.8263	58.7667	65.221	63.0314	62.6326	41.4433	37.1225	40.8413	44.1279	74.1702	78.6733	91.3825	120.333	120.646	127.026	134.198	120.681	136.676	127.712	147.049	22.0925	21.6909	24.695	17.0609	71.3947	66.2605	67.8181	62.4138	79.6599	75.334	74.0982	75.6181	62.3402	88.6654	78.0895
ARF8A	Solyc03g031970.2.1	22.7637	23.589	27.0141	21.785	41.1653	45.5556	53.13	41.498	26.9784	29.2294	26.8644	29.6041	35.4199	32.2233	37.1416	36.0631	28.5117	25.4417	35.1158	49.2891	42.4966	42.3456	47.1256	62.7148	69.8456	70.1711	68.992	11.58	15.4414	12.1167	11.596	15.1612	15.673	18.4858	17.472	84.9417	104.474	119.891	99.7139	63.619	69.7565	68.1999
ARF8B	Solyc02g037530.2.1	43.8267	46.6956	43.1906	34.7549	38.1663	36.4053	43.2942	40.1724	30.7363	30.8627	25.8446	24.7435	8.40722	7.87832	8.81264	10.2177	19.4941	11.7586	15.868	51.2935	47.2844	38.4131	43.7009	56.2847	54.7495	55.3794	53.7129	11.7603	11.8758	10.9775	10.295	9.87752	7.12745	10.2288	8.97184	58.6309	62.3111	63.0075	52.0172	48.4118	53.087	47.7824
ARF6B	Solyc07g043610/043620	5.90394	6.38665	6.77173	8.84633	8.66289	10.2748	5.03317	9.49434	19.3629	22.7596	18.3959	19.3377	20.0185	17.3533	20.4599	21.4918	1.10302	0.0929892	0.915311	0.707761	2.51494	0.91462	1.66625	0.703716	1.05669	0.499177	0.943563	0.364	0.475805	0.226826	0.314791	0	0	0	0	1.21948	1.28861	1.01199	1.1307	1.57662	1.69732	0.852252
Style 2.1	Solyc02g087860	107.326	90.9759	102.873	105.834	3.97114	5.60223	9.81593	4.38426	1.52396	2.31893	0.64203	1.05612	0	0.1376	0.0905502	0	7.90121	3.49335	2.43659	15.4819	13.7614	7.39836	6.44158	6.20501	3.36908	3.50616	5.93579	27.6859	13.6319	17.2369	23.5265	0.81011	0	1.0497	1.37275	6.87476	12.8131	12.9646	8.88941	7.73271	7.19336	4.82077

## Sheet: Table S2
Table S2. Read count for SpARF6A, SpARF6B, SpARF8A, SpARF8B using the confirmed gene sequences. No mismatches were allowed . Reads that mapped to two genes were not counted.
Sense raw read count	ARF__LA1589rep1_minus.sam	ARF__LA1589rep2_minus.sam	ARF__LA1589rep3_minus.sam	ARF__LA1589rep4_minus.sam	ARF__MIR167a_222-2rep1_minus.sam	ARF__MIR167a_222-2rep2_minus.sam	ARF__MIR167a_222-2rep3_minus.sam	ARF__MIR167a_222-2rep4_minus.sam	ARF__MIR167a_222-3rep1_minus.sam	ARF__MIR167a_222-3rep2_minus.sam	ARF__MIR167a_222-3rep3_minus.sam	ARF__MIR167a_222-3rep4_minus.sam
SpARF8A_CDS	2435	3201	2985	2148	886	2416	933	1776	1312	2849	1896	2034
SpARF8B_CDS	2702	4061	3238	2228	453	924	413	741	562	1222	811	918
SpARF6A_CDS	2172	2714	2705	1791	489	1467	650	1173	900	1709	1247	1152
SpARF6B_CDS	84	159	52	89	60	62	30	45	50	85	117	62
	13619986	18340353	17714591	13079999	6552416	15283890	7104840	14036996	8172302	16836342	15561277	15123598
NO antisense
Sense RPKM	LA1589_rep1	LA1589_rep2	LA1589_rep3	LA1589_rep4	MIR167a_222_2_rep1	MIR167a_222-2_rep2	MIR167a_222-2_rep3	MIR167a_222-2_rep4	MIR167a_222-3_rep1	MIR167a_222-3_rep2	MIR167a_222-3_rep3	MIR167a_222-3_rep4
SpARF8A_CDS	69.3758	67.7273	65.3881	63.7253	52.4708	61.3407	50.9581	49.0969	62.2981	65.6644	47.2801	52.1893		2577
SpARF8B_CDS	76.9829	85.9233	70.9302	66.0987	26.8276	23.4598	22.557	20.4847	26.6856	28.165	20.2237	23.5545		2571
SpARF6A_CDS	61.8826	57.4232	59.2546	53.1341	28.9596	37.2462	35.5013	32.4272	42.735	39.3894	31.0962	29.5585		2687
SpARF6B_CDS	2.39325	3.36415	1.13909	2.64039	3.55333	1.57414	1.63852	1.24401	2.37417	1.9591	2.9176	1.59082		2717
Average RPKM	LA1589	miR167a_222-2	miR167a_222-3
SpARF8A_CDS	66.5541	53.4666	56.858
SpARF8B_CDS	74.9838	23.3323	24.6572
SpARF6A_CDS	57.9236	33.5336	35.6948
SpARF6B_CDS	2.38422	2.0025	2.21042

## Sheet: Table S3A
Table S3A. Floral organ lengths of MIR167 anthesis-stage flowers treated with IAA, MeJA, and GA.
	Treatments	Sepal (mm)	Petal (mm)	Stamen (mm)	Style (mm)	Ovary (mm)
	Untreated (N=12)	6.7±0.57	9.9±1.27	6.8±0.64	8.2±0.84	1.3±0.16
	Mock (N=12)	6.2±0.59	9.6±1.06	6.7±0.44	7.9±0.68	1.3±0.10
Control	IAA (N=12)	6.6±0.56	8.4±1.09*	6.5±0.33	7.5±0.67	1.3±0.15
LA1589	MeJA (N=12)	6.7±0.69	10.0±1.27	6.9±0.41	7.9±0.57	1.4±0.13
	GA3 (N=12)	5.9±0.54	10.4±0.66	7.2±0.39	10.1±1.07*	1.5±0.20
	Untreated (N=10)	6.0±0.46	8.0±0.90	5.7±0.73	4.4±0.37	1.3±0.13
	Mock (N=12)	5.6±0.41	7.6±0.52	5.3±0.48	4.0±0.45	1.3±0.15
miR167a	IAA (N=12)	5.9±0.44	7.3±0.70	5.7±0.61	4.2±0.48	1.3±0.10
	MeJA (N=10)	6.3±0.36	7.6±1.09	5.8±0.38	6.2±1.21	1.4±0.19
	GA3 (N=10)	5.5±0.54	8.5±0.84	6.5±0.55*	8.6±1.12*	1.3±0.10
Each value represents the mean±SD. * means significantly different from the untreated or mock treated control by student’s t-test (P<0.05).

## Sheet: Table S3B
Table S3B. Floral organ lengths of MIR167 transgenic and wild type tomato.
Stage	Floral organ	miR167a transgenic lines			Control
		092026-001	092026-003	092026-004	LA1589
		(N=7)	(N=7)	(N=7)	(N=10)
	Ovary (mm)	1.1±0.19	1.1±0.02	1.2±0.10	1.2±0.10
	Style (mm)	7.2±0.17	4.5±0.22*	4.8±0.98*	7.2±0.37
Anthesis	Stamen (mm)	6.3±0.25	6.3±0.08	6.4±0.25	6.4±0.15
	Petal (mm)	8.9±0.52	8.1±0.24*	8.0±0.68*	9.2±0.32
	Sepal (mm)	4.5±0.27	4.2±0.05	4.2±0.24	4.7±0.37
	Ovary (mm)	1.0±0.06	1.1±0.01	1.2±0.12	1.2±0.07
	Style (mm)	7.0±0.22	4.0±0.15*	4.5±0.88*	7.1±0.20
1 DBA	Stamen (mm)	5.9±0.18	6.2±0.27	6.5±0.34	6.1±0.28
	Petal (mm)	8.1±0.46	7.5±0.21*	7.9±0.34	8.4±0.56
	Sepal (mm)	4.7±0.24	4.2±0.01*	4.2±0.36*	4.7±0.17
	Ovary (mm)	1.2±0.05	1.2±0.02	1.2±0.08	1.2±0.05
	Style (mm)	6.4±0.17	4.2±0.36*	4.4±0.82*	6.3±0.37
2 DBA	Stamen (mm)	5.9±0.47	6.7±0.32	6.6±0.54	6.6±0.61
	Petal (mm)	7.9±0.57	7.7±0.07	7.5±0.45	7.9±0.51
	Sepal (mm)	4.8±0.16	4.4±0.17	4.2±0.37	4.8±0.13
	Ovary (mm)	0.9±0.06	1.1±0.01	1.1±0.10	1.1±0.09
	Style (mm)	6.0±0.41	3.5±0.18*	3.2±0.52*	6.1±0.20
3 DBA	Stamen (mm)	5.5±0.49	6.5±0.11	5.7±0.88	6.6±0.39
	Petal (mm)	6.2±0.40	6.6±0.51	5.7±0.73	6.7±0.41
	Sepal (mm)	4.7±0.18	4.4±0.01*	4.2±0.03*	4.7±0.12
	Ovary (mm)	0.9±0.07	1.0±0.08	1.1±0.10	1.0±0.07
	Style (mm)	4.6±0.80	2.8±0.05*	3.2±0.52*	4.6±0.31
4 DBA	Stamen (mm)	5.3±0.58	5.0±0.42	5.7±0.88	5.9±0.47
	Petal (mm)	5.9±0.53	5.9±0.41	5.7±0.73	5.9±0.32
	Sepal (mm)	4.6±0.16	4.1±0. 10*	4.2±0.30	4.6±0.31
	Ovary (mm)	0.9±0.08	0.9±0.05	1.1±0.11	0.9±0.05
	Style (mm)	3.1±0.14	2.3±0.09*	2.4±0.43*	3.2±0.21
5 DBA	Stamen (mm)	4.4±0.52	4.6±0.30	4.4±0.60	4.6±0.12
	Petal (mm)	4.5±0.30	4.4±0.13	4.5±0.82	4.4±0.22
	Sepal (mm)	4.4±0.16	4.3±0.14	3.9±0.28	4.4±0.20
	Ovary (mm)	0.8±0.10	0.8±0.03	0.9±0.08	0.9±0.03
	Style (mm)	2.3±0.34	1.2±0.45*	1.8±0.28	2.2±0.15
6 DBA	Stamen (mm)	3.2±0.16	3.7±0.06	4.0±0.48	3.9±0.10
	Petal (mm)	3.6±0.16	3.7±0.21	3.5±0.43	3.7±0.16
	Sepal (mm)	3.5±0.26	3.6±0.05	3.6±0.37	3.5±0.17
DBA, days before anthesis
Each value represents the mean±SD.
* means significantly different from the wild type values by student’s t-test (P<0.05).

## Sheet: Table S4A diff expr tomatogenes
Table S4A. Differentially expressed genes in MIR167 lines compared to LA1589 control in two comparisons. RNA was extracted from very young floral buds, including floral and inflorescence meristem.																		Table S4. All significantly differentially expressed genes in MIR167 lines compared to LA1589 control in two comparisons. RNA was extracted from very young floral buds, including floral and inflorescence meristem.
Wild type and MIR167s_222-2								Wild type andMIR167a_222-3								Common in both datasets													GO terms
LA_MIR167a_222-2	baseMean	log2FoldChange	lfcSE	pvalue	padj			LA_MIR167a_222-3	baseMean	log2FoldChange	lfcSE	pvalue	padj					SGN Name		Arabidopsis Gene Model Name	Gene Model Description	Primary Gene Symbol	All Gene Symbols					id	BinCode	MapManBinName	MapManDescription
Solyc02g037530.2.1	2071.76	-1.5598	0.0946541	5.19751e-61	1.31487e-56			Solyc02g086500.2.1	2633.97	2.04694	0.106434	1.99612e-82	5.06375e-78			Solyc00g110870.2		Solyc00g110870.2.1 Receptor like kinase, RLK		AT4G23740.1	Leucine-rich repeat protein kinase family protein; FUNCTIONS IN: protein serine/threonine kinase activity, kinase activity, ATP binding; INVOLVED IN: transmembrane receptor protein tyrosine kinase signaling pathway, protein amino acid phosphorylation; LOCATED IN: plasma membrane; EXPRESSED IN: 22 plant structures; EXPRESSED DURING: 13 growth stages; CONTAINS InterPro DOMAIN/s: Protein kinase, ATP…	protein_coding	0	0	0	0		solyc00g110870.2.1	30.2.3	signalling.receptor kinases.leucine rich repeat III	moderately similar to ( 410) AT4G23740 | Symbols: | leucine-rich repeat transmembrane protein kinase, putative | chr4:12367063-12369159 FORWARDweakly similar to ( 115) PSKR_DAUCA Phytosulfokine receptor precursor (EC 2.7.11.1) (Phytosulfokine LRR receptor kinase) - Daucus carota (Carrot)moderately similar to ( 394) loc_os01g12390 12001.m07854 protein ATP binding protein, putative, expressed genom…
Solyc02g086500.2.1	2362.19	1.9575	0.144482	8.10434e-42	1.02512e-37			Solyc02g037530.2.1	2286.26	-1.41703	0.0872994	3.00366e-59	3.80985e-55			Solyc00g196060.2		Solycc00g196060.2.1 Auxin response factor 6 (AHRD V1 ***- E0AD21_SOLLC); contains Interpro domain(s) IPR010525 Auxin response factor		AT1G30330.2	Encodes a member of the auxin response factor family. Mediates auxin response via expression of auxin regulated genes. Acts redundantly with ARF8 to control stamen elongation and flower maturation. Expression of ARF6 is controlled by miR167.	protein_coding	AUXIN RESPONSE FACTOR 6 (ARF6)	AUXIN RESPONSE FACTOR 6 (ARF6)	0	0		solyc00g196060.2.1	27.3.4	RNA.regulation of transcription.ARF, Auxin Response Factor family	moderately similar to ( 420) AT1G30330 | Symbols: ARF6 | ARF6 (AUXIN RESPONSE FACTOR 6); transcription factor | chr1:10686125-10690036 REVERSEmoderately similar to ( 414) loc_os06g46410 12006.m091759 protein auxin response factor 6, putative, expressedAuxin_resp genomic_reference:SL2.40ch00 gene_region:18727880-18730776 transcript_region:SL2.40ch00:18727880..18730776+ go_terms:GO:0005634,GO:00063…
Solyc12g099340.1.1	412.151	-1.18651	0.116553	2.43475e-24	2.05315e-20			Solyc03g006360.2.1	1383.75	1.96509	0.146283	3.84808e-41	3.25394e-37			Solyc00g228260.1		Solycc00g228260.1.1 Unknown Protein (AHRD V1)		#N/A	#N/A	#N/A	#N/A	#N/A	#N/A	#N/A		solyc00g228260.1.1	35.2	not assigned.unknown	evidence_code:10F0H0E0IEG genomic_reference:SL2.40ch00 gene_region:19569553-19569864 transcript_region:SL2.40ch00:19569553..19569864- functional_description:"Unknown Protein (AHRD V1)"
Solyc03g098010.2.1	132.835	1.80495	0.181355	2.45796e-23	1.55454e-19			Solyc06g050700.2.1	609.205	1.56109	0.119849	8.76532e-39	5.55897e-35			Solyc00g256710.1		Solycc00g256710.1.1 Unknown Protein (AHRD V1)		#N/A	#N/A	#N/A	#N/A	#N/A	#N/A	#N/A		solyc00g256710.1.1	35.2	not assigned.unknown	evidence_code:10F0H0E1IEG genomic_reference:SL2.40ch00 gene_region:20263466-20263714 transcript_region:SL2.40ch00:20263466..20263714- functional_description:"Unknown Protein (AHRD V1)"
Solyc03g043580.1.1	25.0694	3.16574	0.339192	1.02745e-20	5.19851e-17			Solyc12g094550.1.1	433.694	-1.62098	0.131831	9.53159e-35	4.83595e-31			Solyc01g005000.2		Solycc01g005000.2.1 Glutamate decarboxylase (AHRD V1 ***- Q1I1D8_CITSI); contains Interpro domain(s) IPR010107 Glutamate decarboxylase		AT2G02010.1	glutamate decarboxylase 4 (GAD4); FUNCTIONS IN: calmodulin binding; INVOLVED IN: carboxylic acid metabolic process, glutamate metabolic process, glutamate decarboxylation to succinate; LOCATED IN: cytosol, nucleus; CONTAINS InterPro DOMAIN/s: Pyridoxal phosphate-dependent transferase, major domain (InterPro:IPR015424), Pyridoxal phosphate-dependent decarboxylase (InterPro:IPR002129), Glutamate de…	protein_coding	GLUTAMATE DECARBOXYLASE 4 (GAD4)	GLUTAMATE DECARBOXYLASE 4 (GAD4)	0	0		solyc01g005000.2.1	13.1.1.1.1	amino acid metabolism.synthesis.central amino acid metabolism.GABA.Glutamate decarboxylase	highly similar to ( 814) AT2G02010 | Symbols: GAD4 | GAD4 (glutamate decarboxylase 4); calmodulin binding | chr2:474375-476495 REVERSEhighly similar to ( 800) DCE_PETHY Glutamate decarboxylase (EC 4.1.1.15) (GAD) - Petunia hybrida (Petunia)highly similar to ( 802) loc_os03g51080 12003.m10089 protein glutamate decarboxylase, putative, expressed GadB Pyridoxal_deC genomic_reference:SL2.40ch01 gene_…
Solyc06g074850.2.1	390.898	-1.58156	0.17287	5.75614e-20	2.20032e-16			Solyc04g080760.2.1	2444.72	-1.25755	0.106056	1.96808e-32	8.32103e-29			Solyc01g005290.2		Solycc01g005290.2.1 SEC14 cytosolic factor family protein (AHRD V1 **-- D7M8H6_ARALY); contains Interpro domain(s) IPR001251 Cellular retinaldehyde-binding/triple function, C-terminal		AT1G14820.3	Sec14p-like phosphatidylinositol transfer family protein; CONTAINS InterPro DOMAIN/s: Cellular retinaldehyde-binding/triple function, C-terminal (InterPro:IPR001251), Phosphatidylinositol transfer protein-like, N-terminal (InterPro:IPR011074); BEST Arabidopsis thaliana protein match is: Sec14p-like phosphatidylinositol transfer family protein (TAIR:AT1G01630.1); Has 35333 Blast hits to 34131 prot…	protein_coding	0	0	0	0		solyc01g005290.2.1	34.99	transport.misc	moderately similar to ( 253) AT1G14820 | Symbols: | SEC14 cytosolic factor family protein / phosphoglyceride transfer family protein | chr1:5105237-5106454 REVERSEweakly similar to ( 119) loc_os01g70210 12001.m13069 protein phosphatidylinositol transfer protein CSR1, putative, expressed genomic_reference:SL2.40ch01 gene_region:209035-211552 transcript_region:SL2.40ch01:209035..211552- go_terms:GO…
Solyc07g041920.2.1	97.8404	-2.05046	0.224272	6.08833e-20	2.20032e-16			Solyc11g005750.1.1	255.161	-2.04667	0.185508	2.6536e-28	9.61666e-25			Solyc01g006720.2		Solycc01g006720.2.1 ABC transporter G family member 22 (AHRD V1 ***- AB22G_ARATH); contains Interpro domain(s) IPR013525 ABC-2 type transporter		AT5G06530.2	Encodes ABCG22, an ABC transporter gene. Mutation results in increased water transpiration and drought susceptibility.	protein_coding	ATP-BINDING CASSETTE G22 (ABCG22)	ARABIDOPSIS THALIANA ATP-BINDING CASSETTE G22 (AtABCG22);ATP-BINDING CASSETTE G22 (ABCG22)	0	0		solyc01g006720.2.1	34.16	transport.ABC transporters and multidrug resistance systems	nearly identical (1032) AT5G06530 | Symbols: | ABC transporter family protein | chr5:1990334-1994605 REVERSEweakly similar to ( 197) PDR15_ORYSA Pleiotropic drug resistance protein 15 - Oryza sativa (Rice)highly similar to ( 910) loc_os03g06139 12003.m06135 protein ATPase, coupled to transmembrane movement of substances, putative, expressed ABCG_White ABCG_EPDR CcmA ABC_PDR_domain2 ABC_PDR_domain…
Solyc04g007780.2.1	87.0377	-2.62822	0.298201	1.21205e-18	3.8328e-15			Solyc03g113420.2.1	972.314	-1.04696	0.104992	2.02608e-23	6.42468e-20			Solyc01g007200.2		Solycc01g007200.2.1 Unknown Protein (AHRD V1)		#N/A	#N/A	#N/A	#N/A	#N/A	#N/A	#N/A		solyc01g007200.2.1	35.2	not assigned.unknown	genomic_reference:SL2.40ch01 gene_region:1774695-1778343 transcript_region:SL2.40ch01:1774695..1778343+ functional_description:"Unknown Protein (AHRD V1)"
Solyc02g086490.2.1	83.6395	1.92979	0.227967	2.55673e-17	7.18668e-14			Solyc08g065940.2.1	811.12	1.11233	0.115068	4.17537e-22	1.1769e-18			Solyc01g007220.2		Solycc01g007220.2.1 NHL1 (Fragment) (AHRD V1 **-- B0LZM3_ARATH); contains Interpro domain(s) IPR010847 Harpin-induced 1		AT3G52470.1	Late embryogenesis abundant (LEA) hydroxyproline-rich glycoprotein family; INVOLVED IN: biological_process unknown; LOCATED IN: endomembrane system; EXPRESSED IN: 22 plant structures; EXPRESSED DURING: 13 growth stages; CONTAINS InterPro DOMAIN/s: Late embryogenesis abundant protein, group 2 (InterPro:IPR004864); BEST Arabidopsis thaliana protein match is: NDR1/HIN1-like 12 (TAIR:AT2G35960.1); Ha…	protein_coding	0	0	0	0		solyc01g007220.2.1	20.1	stress.biotic	moderately similar to ( 229) AT3G52470 | Symbols: | harpin-induced family protein / HIN1 family protein / harpin-responsive family protein | chr3:19450750-19451376 FORWARDweakly similar to ( 166) loc_os11g05860 12011.m04782 protein VAMP protein SEC22, putative, expressedHin1 genomic_reference:SL2.40ch01 gene_region:1800921-1801986 transcript_region:SL2.40ch01:1800921..1801986+ functional_descript…
Solyc00g011660.1.1	14.6295	2.94764	0.361364	3.43471e-16	8.68914e-13			Solyc08g005240.1.1	674.414	-1.08361	0.115246	5.3269e-21	1.34052e-17			Solyc01g007230.2		Solycc01g007230.2.1 Harpin-induced protein-like (Fragment) (AHRD V1 *--- D2CFH8_COFAR); contains Interpro domain(s) IPR010847 Harpin-induced 1		AT2G35980.1	Encodes a protein whose sequence is similar to tobacco hairpin-induced gene (HIN1) and Arabidopsis non-race specific disease resistance gene (NDR1). Expression of this gene is induced by cucumber mosaic virus, spermine and during senescence. The gene product is localized to the chloroplast.	protein_coding	YELLOW-LEAF-SPECIFIC GENE 9 (YLS9)	YELLOW-LEAF-SPECIFIC GENE 9 (YLS9);NDR1/HIN1-LIKE (NHL10);ARABIDOPSIS NDR1/HIN1-LIKE 10 (ATNHL10)	0	0		solyc01g007230.2.1	20.1	stress.biotic	weakly similar to ( 155) AT2G35980 | Symbols: YLS9, NHL10, ATNHL10 | YLS9 (YELLOW-LEAF-SPECIFIC GENE 9) | chr2:15110635-15111318 FORWARDweakly similar to ( 108) loc_os04g58850 12004.m10765 protein harpin inducing protein, putative, expressedHin1 genomic_reference:SL2.40ch01 gene_region:1805682-1806554 transcript_region:SL2.40ch01:1805682..1806554- functional_description:"Harpin-induced protein-li…
Solyc05g005740.2.1	297.353	-1.13469	0.139994	5.26297e-16	1.21039e-12			Solyc12g099340.1.1	439.428	-1.17775	0.125381	5.81271e-21	1.34052e-17			Solyc01g008530.2		Solycc01g008530.2.1 Cinnamoyl CoA reductase-like protein (AHRD V1 ***- B9HNY0_POPTR); contains Interpro domain(s) IPR016040 NAD(P)-binding domain		AT1G51410.1	similar to Eucalyptus gunnii alcohol dehydrogenase of unknown physiological function (GI:1143445), apple tree, PIR:T16995; NOT a cinnamyl-alcohol dehydrogenase	protein_coding	0	0	0	0		solyc01g008530.2.1	16.8.3	secondary metabolism.flavonoids.dihydroflavonols	moderately similar to ( 498) AT1G51410 | Symbols: | cinnamyl-alcohol dehydrogenase, putative (CAD) | chr1:19059885-19061424 FORWARDmoderately similar to ( 246) DFRA_DIACA Dihydroflavonol-4-reductase (EC 1.1.1.219) (DFR) (Dihydrokaempferol 4-reductase) - Dianthus caryophyllus (Carnation) (Clove pink)moderately similar to ( 469) loc_os01g34480 12001.m150871 protein dihydroflavonol-4-reductase, puta…
Solyc03g096380.2.1	677.442	-0.776216	0.0963344	7.78551e-16	1.64131e-12			Solyc07g056570.1.1	274.979	1.14545	0.123125	1.36349e-20	2.88241e-17			Solyc01g008660.2		Solycc01g008660.2.1 F-box family protein (AHRD V1 ***- B9HCS6_POPTR); contains Interpro domain(s) IPR001810 Cyclin-like F-box		AT4G12560.1	Encodes CPR1 (Constitutive Expresser of PR Genes 1, also known as CPR30), a F-Box protein that functions as a negative regulator of defense response and targets resistance proteins.	protein_coding	CONSTITUTIVE EXPRESSER OF PR GENES 1 (CPR1)	CONSTITUTIVE EXPRESSER OF PR GENES 1 (CPR1);CONSTITUTIVE EXPRESSER OF PR GENES 30 (CPR30)	0	0		solyc01g008660.2.1	29.5.11.4.3.2	protein.degradation.ubiquitin.E3.SCF.FBOX	weakly similar to ( 191) AT4G12560 | Symbols: | F-box family protein | chr4:7441815-7443157 FORWARDvery weakly similar to (88.2) loc_os12g06740 12012.m26845 protein F-box protein interaction domain containing protein, expressed genomic_reference:SL2.40ch01 gene_region:2721644-2722893 transcript_region:SL2.40ch01:2721644..2722893- functional_description:"F-box family protein (AHRD V1 ***- B9HCS6_P…
Solyc07g041910.2.1	106.858	-1.87931	0.240397	5.38762e-15	1.04843e-11			Solyc02g081690.1.1	606.141	-1.24922	0.137022	7.72739e-20	1.50791e-16			Solyc01g008810.2		Solycc01g008810.2.1 Zinc finger family protein (AHRD V1 **-- D7LZ79_ARALY); contains Interpro domain(s) IPR018957 Zinc finger, C3HC4 RING-type		AT5G19430.1	RING/U-box superfamily protein; FUNCTIONS IN: zinc ion binding; EXPRESSED IN: 22 plant structures; EXPRESSED DURING: 14 growth stages; CONTAINS InterPro DOMAIN/s: Zinc finger, RING-type, conserved site (InterPro:IPR017907), Zinc finger, RING-type (InterPro:IPR001841), Zinc finger, C3HC4 RING-type (InterPro:IPR018957); BEST Arabidopsis thaliana protein match is: RING/U-box superfamily protein (TAI…	protein_coding	0	0	0	0		solyc01g008810.2.1	29.5.11.4.2	protein.degradation.ubiquitin.E3.RING	weakly similar to ( 194) AT5G19430 | Symbols: | zinc finger (C3HC4-type RING finger) family protein | chr5:6553998-6555616 FORWARDmoderately similar to ( 207) loc_os01g72480 12001.m13283 protein zinc finger, C3HC4 type family protein, expressed genomic_reference:SL2.40ch01 gene_region:2836943-2840362 transcript_region:SL2.40ch01:2836943..2840362- go_terms:GO:0008270 functional_description:"Zinc f…
Solyc08g005240.1.1	633.113	-1.04594	0.134161	6.38256e-15	1.15333e-11			Solyc05g005740.2.1	317.029	-1.16342	0.129402	2.45454e-19	4.44763e-16			Solyc01g009190.1		Solycc01g009190.1.1 Double-stranded RNA binding protein (AHRD V1 *-** A9T6E4_PHYPA); contains Interpro domain(s) IPR001159 Double-stranded RNA binding		AT3G62800.1	Encodes a nuclear dsRNA-binding protein DRB4 that interacts specifically with DCL4. May regulate DCL4 function and thereby affect miRNA biogenesis. Also has an impact on polymerase IV-dependent siRNA levels. DRB4 interacts with the P6 viral protein from Cauliflower mosaic virus and may be a target of viral silencing suppression.	protein_coding	DOUBLE-STRANDED-RNA-BINDING PROTEIN 4 (DRB4)	(ATTIF3K1);DOUBLE-STRANDED-RNA-BINDING PROTEIN 4 (DRB4)	0	0		solyc01g009190.1.1	27.4	RNA.RNA binding	very weakly similar to (97.8) AT3G62800 | Symbols: | DRB4 (DOUBLE-STRANDED-RNA-BINDING PROTEIN 4); double-stranded RNA binding / protein binding | chr3:23225749-23227163 REVERSEweakly similar to ( 118) loc_os01g56520 12001.m11808 protein double-stranded RNA binding motif family protein, expressed evidence_code:10F0H0E0IEG genomic_reference:SL2.40ch01 gene_region:3237158-3239698 transcript_region:…
Solyc08g083060.2.1	107.607	-2.03597	0.265744	1.83932e-14	3.10208e-11			Solyc01g091700.2.1	187.704	1.28054	0.143811	5.36842e-19	9.07908e-16			Solyc01g010430.2		Solycc01g010430.2.1 cDNA clone J023121M11 full insert sequence (AHRD V1 **-- B7F743_ORYSJ); contains Interpro domain(s) IPR007679 Protein of unknown function DUF569		AT3G28630.1	FUNCTIONS IN: molecular_function unknown; INVOLVED IN: biological_process unknown; LOCATED IN: endomembrane system; EXPRESSED IN: leaf whorl, male gametophyte, flower, pollen tube; EXPRESSED DURING: L mature pollen stage, M germinated pollen stage, 4 anthesis; CONTAINS InterPro DOMAIN/s: Protein of unknown function DUF569 (InterPro:IPR007679), Actin cross-linking (InterPro:IPR008999); BEST Arabid…	protein_coding	0	0	0	0		solyc01g010430.2.1	35.2	not assigned.unknown	moderately similar to ( 286) AT3G28630 | Symbols: | FUNCTIONS IN: molecular_function unknown; INVOLVED IN: biological_process unknown; EXPRESSED IN: leaf whorl, male gametophyte, flower, pollen tube; EXPRESSED DURING: L mature pollen stage, M germinated pollen stage, 4 anthesis; CONTAINS InterPro DOMAIN/s: Protein of unknown function DUF569 (InterPro:IPR007679), Actin_cross-linking (InterPro:IPR0…
Solyc02g063170.2.1	170.108	-1.81332	0.23878	3.09902e-14	4.89993e-11			Solyc04g082140.2.1	2786.58	-0.798272	0.0905408	1.17874e-18	1.8689e-15			Solyc01g010950.2		Solycc01g010950.2.1 Kinase family protein (AHRD V1 **** D7KBF8_ARALY); contains Interpro domain(s) IPR016253 Integrin-linked protein kinase		AT1G14000.1	Encodes a protein with similarity to members of the C1 subgroup of MAP kinase kinase kinases. Interacts physically with the receptor kinase BRL2/VH1 and appears to be involved in auxin and brassinosteriod signaling.	protein_coding	VH1-INTERACTING KINASE (VIK)	VH1-INTERACTING KINASE (VIK)	0	0		solyc01g010950.2.1	29.4	protein.postranslational modification	highly similar to ( 683) AT1G14000 | Symbols: VIK | VIK (VH1-INTERACTING KINASE); ATP binding / protein kinase/ protein serine/threonine/tyrosine kinase | chr1:4797606-4800043 FORWARDweakly similar to ( 114) PSKR_DAUCA Phytosulfokine receptor precursor (EC 2.7.11.1) (Phytosulfokine LRR receptor kinase) - Daucus carota (Carrot)highly similar to ( 661) loc_os07g43900 12007.m08614 protein mitogen-ac…
Solyc01g087070.2.1	92.0309	-1.48332	0.198718	8.36292e-14	1.2445e-10			Solyc05g007490.2.1	1954.11	-0.77845	0.0899298	4.87795e-18	7.27906e-15			Solyc01g011510.2		Solycc01g011510.2.1 Aldehyde dehydrogenase (AHRD V1 ***- Q71LY7_ORYSI); contains Interpro domain(s) IPR012394 Aldehyde dehydrogenase NAD(P)-dependent IPR015590 Aldehyde dehydrogenase		AT4G36250.1	Encodes a putative aldehyde dehydrogenase. The gene is not responsive to osmotic stress and is expressed constitutively at a low level in plantlets and root cultures.	protein_coding	ALDEHYDE DEHYDROGENASE 3F1 (ALDH3F1)	ALDEHYDE DEHYDROGENASE 3F1 (ALDH3F1)	0	0		solyc01g011510.2.1	5.1	fermentation.aldehyde dehydrogenase	highly similar to ( 542) AT4G36250 | Symbols: ALDH3F1 | ALDH3F1 (Aldehyde Dehydrogenase 3F1); 3-chloroallyl aldehyde dehydrogenase/ aldehyde dehydrogenase (NAD) | chr4:17151029-17153381 FORWARDweakly similar to ( 129) BADH_SPIOL Betaine-aldehyde dehydrogenase, chloroplast precursor (EC 1.2.1.8) (BADH) - Spinacia oleracea (Spinach)highly similar to ( 526) loc_os02g43194 12002.m34024 protein fatty …
Solyc03g083360.2.1	352.922	-0.934161	0.129247	4.91264e-13	6.90445e-10			Solyc01g088250.2.1	412.899	-0.796053	0.0923069	6.46657e-18	9.11355e-15			Solyc01g020360.1		Solycc01g020360.1.1 Unknown Protein (AHRD V1)		#N/A	#N/A	#N/A	#N/A	#N/A	#N/A	#N/A		solyc01g020360.1.1	35.2	not assigned.unknown	evidence_code:10F0H0E0IEG genomic_reference:SL2.40ch01 gene_region:29443455-29443634 transcript_region:SL2.40ch01:29443455..29443634- functional_description:"Unknown Protein (AHRD V1)"
Solyc06g009190.2.1	458.118	-0.769335	0.107489	8.22733e-13	1.09545e-09			Solyc10g080690.1.1	632.329	-0.782332	0.0922293	2.20467e-17	2.94358e-14			Solyc01g028800.1		Solycc01g028800.1.1 Pumilio-family RNA binding protein (AHRD V1 *-*- A8N273_COPC7); contains Interpro domain(s) IPR011989 Armadillo-like helical		AT5G56510.1	Encodes a member of the Arabidopsis Pumilio (APUM) proteins containing PUF domain (eight repeats of approximately 36 amino acids each). PUF proteins regulate both mRNA stability and translation through sequence-specific binding to the 3' UTR of target mRNA transcripts.	protein_coding	PUMILIO 12 (PUM12)	PUMILIO 12 (PUM12);WHITE RUST RESISTANCE 4 (WRR4);PUMILIO 12 (APUM12)	0	0		solyc01g028800.1.1	35.2	not assigned.unknown	moderately similar to ( 395) AT5G56510 | Symbols: APUM12 | APUM12 (ARABIDOPSIS PUMILIO 12); RNA binding / binding | chr5:22881721-22883842 FORWARDmoderately similar to ( 343) loc_os11g37090 12011.m07557 protein RNA binding protein, putative, expressed COG5099 evidence_code:10F0H1E1IEG genomic_reference:SL2.40ch01 gene_region:33225332-33229037 transcript_region:SL2.40ch01:33225332..33229037- go_te…
Solyc12g014630.1.1	788.065	-1.09948	0.15597	1.79833e-12	2.27471e-09			Solyc02g086490.2.1	92.6059	1.92362	0.228129	3.393e-17	4.09874e-14			Solyc01g057260.2		Solycc01g057260.2.1 Os06g0524700 protein (Fragment) (AHRD V1 ***- Q0DBU9_ORYSJ); contains Interpro domain(s) IPR004158 Protein of unknown function DUF247, plant		AT3G50140.1	Plant protein of unknown function (DUF247); INVOLVED IN: biological_process unknown; LOCATED IN: chloroplast; EXPRESSED IN: cotyledon, leaf whorl, root, leaf; EXPRESSED DURING: LP.06 six leaves visible, LP.04 four leaves visible, LP.10 ten leaves visible, LP.08 eight leaves visible, LP.12 twelve leaves visible; CONTAINS InterPro DOMAIN/s: Protein of unknown function DUF247, plant (InterPro:IPR004…	protein_coding	0	0	0	0		solyc01g057260.2.1	17.5.2	hormone metabolism.ethylene.signal transduction	weakly similar to ( 166) AT3G50140 | Symbols: | unknown protein | chr3:18592472-18594562 REVERSEweakly similar to ( 131) loc_os01g21710 12001.m08655 protein conserved hypothetical proteinDUF247 genomic_reference:SL2.40ch01 gene_region:53150800-53153577 transcript_region:SL2.40ch01:53150800..53153577+ functional_description:"Os06g0524700 protein (Fragment) (AHRD V1 ***- Q0DBU9_ORYSJ); contains Int…
Solyc01g102680.2.1	48.104	-1.78163	0.256649	3.86949e-12	4.44956e-09			Solyc03g121100.2.1	2209.07	-1.14161	0.135343	3.31427e-17	4.09874e-14			Solyc01g057390.2		Solycc01g057390.2.1 Unknown Protein (AHRD V1)		#N/A	#N/A	#N/A	#N/A	#N/A	#N/A	#N/A		solyc01g057390.2.1	35.2	not assigned.unknown	genomic_reference:SL2.40ch01 gene_region:53724198-53725634 transcript_region:SL2.40ch01:53724198..53725634- functional_description:"Unknown Protein (AHRD V1)"
Solyc07g008430.1.1	168.088	-0.979774	0.141041	3.7379e-12	4.44956e-09			Solyc01g080020.2.1	1101.72	1.35178	0.161431	5.58244e-17	6.43706e-14			Solyc01g060240.2		Solycc01g060240.2.1 Unknown Protein (AHRD V1); contains Interpro domain(s) IPR012482 Lg106-like		AT4G16146.1	cAMP-regulated phosphoprotein 19-related protein; FUNCTIONS IN: molecular_function unknown; INVOLVED IN: biological_process unknown; LOCATED IN: cellular_component unknown; EXPRESSED IN: 24 plant structures; EXPRESSED DURING: 13 growth stages; CONTAINS InterPro DOMAIN/s: cAMP-regulated phosphoprotein/endosulphine conserved region (InterPro:IPR006760); BEST Arabidopsis thaliana protein match is: c…	protein_coding	0	0	0	0		solyc01g060240.2.1	35.2	not assigned.unknown	genomic_reference:SL2.40ch01 gene_region:62731647-62734126 transcript_region:SL2.40ch01:62731647..62734126+ functional_description:"Unknown Protein (AHRD V1); contains Interpro domain(s) IPR012482 Lg106-like "
Solyc08g005250.2.1	267.611	-0.901101	0.13104	6.13337e-12	6.46508e-09			Solyc03g118560.1.1	66.8136	-1.86883	0.22661	1.62563e-16	1.79299e-13			Solyc01g065540.2		Solycc01g065540.2.1 Response regulator 8 (AHRD V1 *-*- Q9AV93_MAIZE); contains Interpro domain(s) IPR017053 Response regulator, plant B-type		AT3G16857.2	Encodes an Arabidopsis response regulator (ARR) protein that acts in concert with other type-B ARRs in the cytokinin signaling pathway.	protein_coding	RESPONSE REGULATOR 1 (RR1)	RESPONSE REGULATOR 1 (RR1);RESPONSE REGULATOR 1 (ARR1)	0	0		solyc01g065540.2.1	27.3.5	RNA.regulation of transcription.ARR	moderately similar to ( 455) AT3G16857 | Symbols: ARR1 | ARR1 (ARABIDOPSIS RESPONSE REGULATOR 1); transcription factor/ two-component response regulator | chr3:5756113-5759139 FORWARDvery weakly similar to (92.4) PRR37_ORYSA Two-component response regulator-like PRR37 (Pseudo-response regulator 37) (OsPRR37) - Oryza sativa (Rice)moderately similar to ( 322) loc_os03g12350 12003.m101249 protein tw…
Solyc12g082730.1.1	275.201	0.787112	0.114455	6.11125e-12	6.46508e-09			Solyc10g084320.1.1	3092.05	1.02627	0.125209	2.47646e-16	2.61762e-13			Solyc01g066640.2		Solycc01g066640.2.1 Os04g0405500 protein (Fragment) (AHRD V1 *-*- Q0JDG3_ORYSJ)		AT5G49100.1	unknown protein; BEST Arabidopsis thaliana protein match is: unknown protein (TAIR:AT3G06868.1); Has 30201 Blast hits to 17322 proteins in 780 species: Archae - 12; Bacteria - 1396; Metazoa - 17338; Fungi - 3422; Plants - 5037; Viruses - 0; Other Eukaryotes - 2996 (source: NCBI BLink).	protein_coding	0	0	0	0		solyc01g066640.2.1	35.2	not assigned.unknown	weakly similar to ( 103) AT5G49100 | Symbols: | unknown protein | chr5:19897700-19898890 REVERSE genomic_reference:SL2.40ch01 gene_region:67226826-67228376 transcript_region:SL2.40ch01:67226826..67228376+ functional_description:"Os04g0405500 protein (Fragment) (AHRD V1 *-*- Q0JDG3_ORYSJ)"
Solyc03g114310.2.1	258.855	-0.8488	0.124339	8.70124e-12	8.80496e-09			Solyc07g061730.2.1	80.3105	1.65265	0.202656	3.49245e-16	3.54385e-13			Solyc01g066730.2		Solycc01g066730.2.1 MADS-box protein (AHRD V1 *-*- D7KFE1_ARALY); contains Interpro domain(s) IPR002100 Transcription factor, MADS-box		AT1G17310.1	MADS-box transcription factor family protein; FUNCTIONS IN: DNA binding, sequence-specific DNA binding transcription factor activity; INVOLVED IN: regulation of transcription, DNA-dependent; LOCATED IN: nucleus; EXPRESSED IN: antipodal cell, sperm cell, carpel, female gametophyte; EXPRESSED DURING: 4 anthesis; CONTAINS InterPro DOMAIN/s: Transcription factor, MADS-box (InterPro:IPR002100); BEST A…	protein_coding	0	0	0	0		solyc01g066730.2.1	27.3.24	RNA.regulation of transcription.MADS box transcription factor family	genomic_reference:SL2.40ch01 gene_region:67285028-67286366 transcript_region:SL2.40ch01:67285028..67286366+ go_terms:GO:0005634 functional_description:"MADS-box protein (AHRD V1 *-*- D7KFE1_ARALY); contains Interpro domain(s) IPR002100 Transcription factor, MADS-box "
Solyc00g196060.2.1	748.956	-0.647895	0.095197	1.00462e-11	9.77497e-09			Solyc05g050490.2.1	364.095	-0.928888	0.116348	1.42026e-15	1.38573e-12			Solyc01g066860.2		Solycc01g066860.2.1 Unknown Protein (AHRD V1)		AT1G63310.1	unknown protein; BEST Arabidopsis thaliana protein match is: unknown protein (TAIR:AT2G20362.1); Has 78 Blast hits to 77 proteins in 11 species: Archae - 0; Bacteria - 0; Metazoa - 0; Fungi - 0; Plants - 78; Viruses - 0; Other Eukaryotes - 0 (source: NCBI BLink).	protein_coding	0	0	0	0		solyc01g066860.2.1	35.2	not assigned.unknown	genomic_reference:SL2.40ch01 gene_region:67453578-67454383 transcript_region:SL2.40ch01:67453578..67454383- functional_description:"Unknown Protein (AHRD V1)"
Solyc01g110340.2.1	677.863	-0.658705	0.0972139	1.23696e-11	1.12227e-08			Solyc07g064990.2.1	433.15	0.938917	0.118167	1.93124e-15	1.81451e-12			Solyc01g067720.2		Solycc01g067720.2.1 Vesicle-associated membrane protein-associated protein (AHRD V1 *-*- Q1ANA7_WHEAT); contains Interpro domain(s) IPR000535 Major sperm protein		AT1G08820.1	Encodes VAP33-like protein that interacts with cowpea mosaic virus protein 60K. Is a SNARE-like protein that may be involved in vesicular transport to or from the ER.	protein_coding	VAMP/SYNAPTOBREVIN-ASSOCIATED PROTEIN 27-2 (VAP27-2)	VAMP/SYNAPTOBREVIN-ASSOCIATED PROTEIN 27-2 (VAP27-2)	0	0		solyc01g067720.2.1	31.4	cell.vesicle transport	moderately similar to ( 201) AT1G08820 | Symbols: VAP27-2 | VAP27-2 (VAMP/SYNAPTOBREVIN-ASSOCIATED PROTEIN 27-2); structural molecule | chr1:2821810-2824412 REVERSEmoderately similar to ( 209) loc_os01g71050 12001.m13149 protein VAP27-2, putative, expressed Motile_Sperm genomic_reference:SL2.40ch01 gene_region:69048806-69053954 transcript_region:SL2.40ch01:69048806..69053954- go_terms:GO:0005198 …
Solyc08g013730.2.1	545.966	-0.937023	0.138301	1.24214e-11	1.12227e-08			Solyc03g117680.2.1	351.914	1.22364	0.154238	2.13048e-15	1.93021e-12			Solyc01g068130.2		Solycc01g068130.2.1 Os05g0272200 protein (Fragment) (AHRD V1 *-*- Q0DJJ5_ORYSJ)		AT2G47010.1	unknown protein; FUNCTIONS IN: molecular_function unknown; INVOLVED IN: biological_process unknown; LOCATED IN: endomembrane system; EXPRESSED IN: 17 plant structures; EXPRESSED DURING: 10 growth stages; BEST Arabidopsis thaliana protein match is: unknown protein (TAIR:AT1G17030.1); Has 72 Blast hits to 72 proteins in 13 species: Archae - 0; Bacteria - 0; Metazoa - 0; Fungi - 0; Plants - 71; Viru…	protein_coding	0	0	0	0		solyc01g068130.2.1	35.2	not assigned.unknown	highly similar to ( 692) AT2G47010 | Symbols: | unknown protein | chr2:19317505-19319252 FORWARDhighly similar to ( 601) loc_os05g19000 12005.m06304 protein expressed protein genomic_reference:SL2.40ch01 gene_region:69627835-69631398 transcript_region:SL2.40ch01:69627835..69631398- functional_description:"Os05g0272200 protein (Fragment) (AHRD V1 *-*- Q0DJJ5_ORYSJ)"
Solyc03g113430.2.1	234.814	-0.983586	0.145383	1.32864e-11	1.13013e-08			Solyc11g071910.1.1	1181.04	-1.00781	0.127897	3.27831e-15	2.86773e-12			Solyc01g079180.2		Solycc01g079180.2.1 Pectinesterase (AHRD V1 **** D8RVT4_SELML); contains Interpro domain(s) IPR000070 Pectinesterase, catalytic		AT5G19730.1	Pectin lyase-like superfamily protein; FUNCTIONS IN: pectinesterase activity; INVOLVED IN: cell wall modification; LOCATED IN: cell wall, plant-type cell wall, cytoplasm; EXPRESSED IN: 17 plant structures; EXPRESSED DURING: 8 growth stages; CONTAINS InterPro DOMAIN/s: Pectinesterase, active site (InterPro:IPR018040), Pectin lyase fold/virulence factor (InterPro:IPR011050), Pectinesterase, catalyt…	protein_coding	0	0	0	0		solyc01g079180.2.1	10.8.1	cell wall.pectin*esterases.PME	moderately similar to ( 307) AT5G19730 | Symbols: | pectinesterase family protein | chr5:6670562-6673202 FORWARDweakly similar to ( 189) PME3_CITSI Pectinesterase-3 precursor (EC 3.1.1.11) (Pectin methylesterase 3) (PE 3) - Citrus sinensis (Sweet orange)moderately similar to ( 343) loc_os12g37660 12012.m07551 protein pectinesterase precursor, putative, expressedPectinesterase PemB PRK10531 genomi…
Solyc05g006870.2.1	129.275	-1.64926	0.243821	1.34018e-11	1.13013e-08			Solyc12g040390.1.1	420.263	-1.18481	0.151068	4.40442e-15	3.72438e-12			Solyc01g079410.2		Solycc01g079410.2.1 SMP-30/Gluconolaconase/LRE domain protein (AHRD V1 *-*- D2QD53_SPILD); contains Interpro domain(s) IPR011042 Six-bladed beta-propeller, TolB-like		AT2G16760.1	Calcium-dependent phosphotriesterase superfamily protein; FUNCTIONS IN: molecular_function unknown; LOCATED IN: endoplasmic reticulum; EXPRESSED IN: 10 plant structures; EXPRESSED DURING: 6 growth stages; CONTAINS InterPro DOMAIN/s: SMP-30/Gluconolaconase/LRE-like region (InterPro:IPR013658), Six-bladed beta-propeller, TolB-like (InterPro:IPR011042); BEST Arabidopsis thaliana protein match is: Ca…	protein_coding	0	0	0	0		solyc01g079410.2.1	35.2	not assigned.unknown	moderately similar to ( 379) AT2G16760 | Symbols: | FUNCTIONS IN: molecular_function unknown; LOCATED IN: endoplasmic reticulum; EXPRESSED IN: 10 plant structures; EXPRESSED DURING: 6 growth stages; CONTAINS InterPro DOMAIN/s: Six-bladed beta-propeller, TolB-like (InterPro:IPR011042); BEST Arabidopsis thaliana protein match is: unknown protein (TAIR:AT2G47370.1); Has 78 Blast hits to 78 proteins …
Solyc00g011550.1.1	11.3449	2.42553	0.363138	2.39995e-11	1.89731e-08			Solyc10g084560.1.1	701.657	0.93914	0.120039	5.13224e-15	4.19983e-12			Solyc01g079720.2		Solycc01g079720.2.1 Kinase-associated protein phosphatase 1 (AHRD V1 **** A6N8J3_SOLPE); contains Interpro domain(s) IPR015655 Protein phosphatase 2C		AT5G19280.2	kinase associated protein phosphatase composed of three domains: an amino-terminal signal anchor, a kinase interaction (KI) domain, and a type 2C protein phosphatase catalytic region	protein_coding	KINASE ASSOCIATED PROTEIN PHOSPHATASE (KAPP)	ROOT ATTENUATED GROWTH 1 (RAG1);KINASE ASSOCIATED PROTEIN PHOSPHATASE (KAPP)	0	0		solyc01g079720.2.1	29.4	protein.postranslational modification	highly similar to ( 617) AT5G19280 | Symbols: KAPP, RAG1 | KAPP (KINASE ASSOCIATED PROTEIN PHOSPHATASE); phosphoprotein phosphatase/ protein kinase binding / protein serine/threonine phosphatase | chr5:6488450-6493182 FORWARDhighly similar to ( 523) loc_os03g59530 12003.m10850 protein protein Kinase-associated protein phosphatase, putative, expressed PP2Cc PP2Cc PP2C PTC1 genomic_reference:SL2.40…
Solyc03g042510.1.1	11.3449	2.42553	0.363138	2.39995e-11	1.89731e-08			Solyc12g014630.1.1	895.245	-0.893571	0.114273	5.29835e-15	4.20027e-12			Solyc01g079750.2		Solycc01g079750.2.1 Protein serine/threonine kinase (AHRD V1 *-** D3BP85_POLPA); contains Interpro domain(s) IPR015748 Mitogen activated protein kinase kinase kinase 3		AT3G06030.1	NPK1-related protein kinase 3	protein_coding	NPK1-RELATED PROTEIN KINASE 3 (NP3)	NPK1-RELATED PROTEIN KINASE 3 (ANP3); (AtANP3);NPK1-RELATED PROTEIN KINASE 3 (NP3); (MAPKKK12)	0	0		solyc01g079750.2.1	29.4	protein.postranslational modification	highly similar to ( 635) AT3G06030 | Symbols: ANP3, MAPKKK12 | ANP3 (ARABIDOPSIS NPK1-RELATED PROTEIN KINASE 3); ATP binding / kinase/ protein kinase/ protein serine/threonine kinase | chr3:1818895-1822705 REVERSEweakly similar to ( 118) M2K1_ORYSA Mitogen-activated protein kinase kinase 1 (EC 2.7.12.2) (MAP kinase kinase 1) (MAPKK1) (OsMEK1) - Oryza sativa (Rice)highly similar to ( 550) loc_os09…
Solyc02g084800.2.1	72.1646	-1.64866	0.247395	2.66315e-11	2.04159e-08			Solyc03g120330.1.1	65.9078	-1.82077	0.233001	5.52076e-15	4.24396e-12			Solyc01g079850.2		Solycc01g079850.2.1 Os06g0207500 protein (Fragment) (AHRD V1 ***- Q0DDQ9_ORYSJ); contains Interpro domain(s) IPR004253 Protein of unknown function DUF231, plant		AT5G19160.1	Encodes a member of the TBL (TRICHOME BIREFRINGENCE-LIKE) gene family containing a plant-specific DUF231 (domain of unknown function) domain. TBL gene family has 46 members, two of which (TBR/AT5G06700 and TBL3/AT5G01360) have been shown to be involved in the synthesis and deposition of secondary wall cellulose, presumably by influencing the esterification state of pectic polymers. A nomenclature…	protein_coding	TRICHOME BIREFRINGENCE-LIKE 11 (TBL11)	TRICHOME BIREFRINGENCE-LIKE 11 (TBL11)	0	0		solyc01g079850.2.1	10.8.1_29.3.2_31.1	cell wall.pectin*esterases.PME_protein.targeting.mitochondria_cell.organisation	highly similar to ( 625) AT5G19160 | Symbols: | unknown protein | chr5:6430725-6432456 FORWARDhighly similar to ( 508) loc_os12g05080 12012.m04501 protein expressed proteinDUF231 genomic_reference:SL2.40ch01 gene_region:71488405-71491992 transcript_region:SL2.40ch01:71488405..71491992- functional_description:"Os06g0207500 protein (Fragment) (AHRD V1 ***- Q0DDQ9_ORYSJ); contains Interpro domain(s)…
Solyc01g020360.1.1	26.4128	-2.04922	0.308267	2.97976e-11	2.21712e-08			Solyc06g050800.2.1	184.292	1.05838	0.136274	8.06369e-15	6.01337e-12			Solyc01g080370.2		Solycc01g080370.2.1 Glycosyltransferase (AHRD V1 *-*- B9HK74_POPTR); contains Interpro domain(s) IPR002495 Glycosyl transferase, family 8		AT3G06260.1	Encodes a protein with putative galacturonosyltransferase activity.	protein_coding	GALACTURONOSYLTRANSFERASE-LIKE 4 (GATL4)	GALACTINOL SYNTHASE 9 (GolS9);GALACTURONOSYLTRANSFERASE-LIKE 4 (GATL4)	0	0		solyc01g080370.2.1	26.2	misc.UDP glucosyl and glucoronyl transferases	highly similar to ( 513) AT3G06260 | Symbols: GATL4 | GATL4 (Galacturonosyltransferase-like 4); polygalacturonate 4-alpha-galacturonosyltransferase/ transferase, transferring glycosyl groups / transferase, transferring hexosyl groups | chr3:1893804-1894859 REVERSEmoderately similar to ( 466) loc_os03g24510 12003.m07797 protein transferase, transferring glycosyl groups, putative, expressedGlyco_tr…
Solyc10g054010.1.1	99.4433	-1.55068	0.236149	5.14929e-11	3.7219e-08			Solyc09g007890.1.1	4120.34	0.963938	0.124171	8.29659e-15	6.01337e-12			Solyc01g080470.2		Solycc01g080470.2.1 tRNA (Guanosine-2&apos-O)-methyltransferase (AHRD V1 ***- D2TIV2_CITRI); contains Interpro domain(s) IPR001537 tRNA/rRNA methyltransferase, SpoU		AT4G15520.1	tRNA/rRNA methyltransferase (SpoU) family protein; FUNCTIONS IN: RNA binding, RNA methyltransferase activity; INVOLVED IN: RNA processing; LOCATED IN: cellular_component unknown; EXPRESSED IN: 23 plant structures; EXPRESSED DURING: 13 growth stages; CONTAINS InterPro DOMAIN/s: tRNA/rRNA methyltransferase, SpoU (InterPro:IPR001537); Has 7549 Blast hits to 7548 proteins in 2062 species: Archae - 19…	protein_coding	0	0	0	0		solyc01g080470.2.1	27.1	RNA.processing	moderately similar to ( 324) AT4G15520 | Symbols: | tRNA/rRNA methyltransferase (SpoU) family protein | chr4:8862829-8864366 FORWARDmoderately similar to ( 286) loc_os05g04940 12005.m05023 protein trmH family tRNA/rRNA methyltransferase, putative, expressed SpoU_methylase SpoU genomic_reference:SL2.40ch01 gene_region:72218392-72222088 transcript_region:SL2.40ch01:72218392..72222088+ go_terms:GO:0…
Solyc10g047840.1.1	14.1328	2.31751	0.354888	6.56526e-11	4.48887e-08			Solyc09g082760.2.1	626.893	-0.733197	0.0952945	1.42586e-14	1.00476e-11			Solyc01g080770.2		Solycc01g080770.2.1 Receptor like kinase, RLK		AT4G20270.1	Encodes a CLAVATA1-related receptor kinase-like protein required for both shoot and flower meristem function. It has a broad expression pattern and is involved in vascular strand development in the leaf, control of leaf shape, size and symmetry, male gametophyte development and ovule specification and function.	protein_coding	BARELY ANY MERISTEM 3 (BAM3)	BARELY ANY MERISTEM 3 (BAM3)	0	0		solyc01g080770.2.1	30.2.11	signalling.receptor kinases.leucine rich repeat XI	nearly identical (1122) AT4G20270 | Symbols: BAM3 | BAM3 (BARELY ANY MERISTEM 3); ATP binding / protein binding / protein kinase/ protein serine/threonine kinase | chr4:10949822-10952924 FORWARDmoderately similar to ( 452) RPK1_IPONI Receptor-like protein kinase precursor (EC 2.7.11.1) - Ipomoea nil (Japanese morning glory) (Pharbitis nil)highly similar to ( 972) loc_os03g56270 12003.m35431 prote…
Solyc07g042130.2.1	195.054	-1.1569	0.177593	7.30087e-11	4.86046e-08			Solyc01g020360.1.1	28.0634	-2.11891	0.276957	1.99895e-14	1.37052e-11			Solyc01g080900.2		Solycc01g080900.2.1 Cytochrome P450		AT2G32440.1	ent-kaurenoic acid hydroxylase (KAO2)	protein_coding	ENT-KAURENOIC ACID HYDROXYLASE 2 (KAO2)	ENT-KAURENOIC ACID HYDROXYLASE 2 (KAO2); (CYP88A4);ARABIDOPSIS ENT-KAURENOIC ACID HYDROXYLASE 2 (ATKAO2)	0	0		solyc01g080900.2.1	26.10	misc.cytochrome P450	highly similar to ( 702) AT2G32440 | Symbols: KAO2, CYP88A4 | KAO2 (ENT-KAURENOIC ACID HYDROXYLASE 2); ent-kaurenoate oxidase/ oxygen binding | chr2:13775668-13777783 FORWARDhighly similar to ( 605) KAO1_HORVU Ent-kaurenoic acid oxidase 1 (EC 1.14.13.79) (gpr5) - Hordeum vulgare (Barley)highly similar to ( 612) loc_os06g02019 12006.m04938 protein cytochrome P450 88A1, putative, expressed CypX p45…
Solyc10g054440.1.1	4201.09	0.586892	0.0915656	1.45972e-10	9.46871e-08			Solyc06g062830.2.1	160.78	-1.06303	0.139409	2.43566e-14	1.626e-11			Solyc01g080910.2		Solycc01g080910.2.1 Unknown Protein (AHRD V1)		AT1G31130.1	unknown protein; FUNCTIONS IN: molecular_function unknown; INVOLVED IN: biological_process unknown; LOCATED IN: cellular_component unknown; EXPRESSED IN: 23 plant structures; EXPRESSED DURING: 13 growth stages; BEST Arabidopsis thaliana protein match is: unknown protein (TAIR:AT4G19950.1); Has 246 Blast hits to 244 proteins in 29 species: Archae - 2; Bacteria - 16; Metazoa - 0; Fungi - 0; Plants …	protein_coding	0	0	0	0		solyc01g080910.2.1	35.2	not assigned.unknown	moderately similar to ( 249) AT1G31130 | Symbols: | unknown protein | chr1:11114963-11115928 REVERSEweakly similar to ( 194) loc_os01g58620 12001.m12004 protein expressed protein genomic_reference:SL2.40ch01 gene_region:72759939-72761213 transcript_region:SL2.40ch01:72759939..72761213+ functional_description:"Unknown Protein (AHRD V1)"
Solyc01g080370.2.1	10.9783	-2.38793	0.37288	1.51337e-10	9.57129e-08			Solyc04g007780.2.1	99.692	-2.00128	0.263554	3.11529e-14	2.02638e-11			Solyc01g081540.2		Solycc01g081540.2.1 Myosin XI-F (AHRD V1 ***- B0CN60_NICBE); contains Interpro domain(s) IPR001609 Myosin head, motor region		AT2G31900.1	Encodes an novel myosin isoform.	protein_coding	MYOSIN-LIKE PROTEIN XIF (XIF)	MYOSIN-LIKE PROTEIN XIF (XIF);MYOSIN 5 (ATMYO5);MYOSIN XI F (ATXIF)	0	0		solyc01g081540.2.1	31.1	cell.organisation	nearly identical (2238) AT2G31900 | Symbols: XIF, ATXIF, ATMYO5 | XIF; motor | chr2:13560760-13569623 REVERSEnearly identical (2141) loc_os03g53660 12003.m10336 protein XIF, putative, expressed MYSc_type_XI MYSc COG5022 MYSc Myosin_head MYSc_type_V MYSc_type_II MYSc_type_I MYSc_type_VII MYSc_type_VIII MYSc_type_VI MYSc_type_XV MYSc_type_IX MYSc_type_III MYSc_type_XVIII DIL genomic_reference:SL2.4…
Solyc11g071970.1.1	239.887	-0.971165	0.151897	1.62026e-10	9.99738e-08			Solyc07g054430.2.1	572.263	1.08621	0.145266	7.58173e-14	4.80833e-11			Solyc01g086850.2		Solycc01g086850.2.1 Ras-related protein Rab-25 (AHRD V1 ***- RAB25_HUMAN); contains Interpro domain(s) IPR015595 Rab11-related		AT5G47960.1	Encodes a small molecular weight g-protein.	protein_coding	RAB GTPASE HOMOLOG A4C (RABA4C)	SMALL MOLECULAR WEIGHT G-PROTEIN 1 (SMG1);RAB GTPASE HOMOLOG A4C (RABA4C);RAB GTPASE HOMOLOG A4C (ATRABA4C)	0	0		solyc01g086850.2.1	30.5	signalling.G-proteins	moderately similar to ( 334) AT3G12160 | Symbols: ATRABA4D, RABA4D | RABA4D (RAB GTPASE HOMOLOG A4D); GTP binding | chr3:3879495-3880437 REVERSEmoderately similar to ( 346) RGP1_ORYSA Ras-related protein RGP1 (GTP-binding regulatory protein RGP1) - Oryza sativa (Rice)moderately similar to ( 346) loc_os09g10940 12009.m04357 protein ras-related protein RGP1, putative, expressed Rab11_like RAB Ras R…
Solyc07g064670.2.1	646.707	-0.9627	0.151147	1.89916e-10	1.11733e-07			Solyc05g015450.1.1	48.564	1.67406	0.224139	8.09051e-14	5.00586e-11			Solyc01g086920.2		Solycc01g086920.2.1 LRR receptor-like serine/threonine-protein kinase, RLP		AT3G20820.1	Leucine-rich repeat (LRR) family protein; INVOLVED IN: signal transduction, defense response; LOCATED IN: apoplast, cell wall, chloroplast, membrane; EXPRESSED IN: 23 plant structures; EXPRESSED DURING: 13 growth stages; CONTAINS InterPro DOMAIN/s: Leucine-rich repeat-containing N-terminal domain, type 2 (InterPro:IPR013210), Leucine-rich repeat (InterPro:IPR001611); BEST Arabidopsis thaliana pro…	protein_coding	0	0	0	0		solyc01g086920.2.1	30.2.11	signalling.receptor kinases.leucine rich repeat XI	weakly similar to ( 186) AT3G20820 | Symbols: | leucine-rich repeat family protein | chr3:7280930-7282027 FORWARDweakly similar to ( 171) loc_os08g39550 12008.m07936 protein polygalacturonase inhibitor 2 precursor, putative, expressed genomic_reference:SL2.40ch01 gene_region:73587361-73588791 transcript_region:SL2.40ch01:73587361..73588791+ go_terms:GO:0004675 functional_description:"LRR receptor…
Solyc12g005220.1.1	182.391	-1.43076	0.225827	2.36375e-10	1.35905e-07			Solyc00g059100.2.1	200.465	-0.992378	0.133786	1.19197e-13	7.19952e-11			Solyc01g087060.2		Solycc01g087060.2.1 Ring-h2 finger protein (AHRD V1 *-*- C1ECT6_9CHLO); contains Interpro domain(s) IPR018957 Zinc finger, C3HC4 RING-type		AT3G63530.1	Encodes a novel E3 ubiquitin ligase that acts as a central negative regulator of Arabidopsis floral organ size. Organ size is limited by restricting the period of proliferative growth, rather than the rate of growth and appears to act in a novel pathway, independent of ANT and JAG. Both mRNA and protein are expressed in all actively growing regions of the plant and the vasculature and the protein…	protein_coding	BIG BROTHER (BB)	BIG BROTHER (BB); (BB2)	0	0		solyc01g087060.2.1	29.5.11.4.2	protein.degradation.ubiquitin.E3.RING	moderately similar to ( 215) AT3G63530 | Symbols: BB, BB2 | BB (BIG BROTHER); protein binding / ubiquitin-protein ligase/ zinc ion binding | chr3:23456407-23457787 REVERSEmoderately similar to ( 207) loc_os03g07790 12003.m06291 protein protein binding protein, putative, expressed genomic_reference:SL2.40ch01 gene_region:73754738-73759711 transcript_region:SL2.40ch01:73754738..73759711- go_terms:G…
Solyc11g007870.1.1	11.4149	-2.33286	0.370332	2.98868e-10	1.68017e-07			Solyc04g015380.1.1	252.074	-1.28609	0.174014	1.46007e-13	8.61373e-11			Solyc01g087450.2		Solycc01g087450.2.1 Cyclin-like protein (AHRD V1 ***- Q6ZIX9_ORYSJ)		AT5G21080.1	Uncharacterized protein; BEST Arabidopsis thaliana protein match is: Uncharacterized protein (TAIR:AT2G41830.1); Has 304 Blast hits to 292 proteins in 85 species: Archae - 0; Bacteria - 4; Metazoa - 137; Fungi - 19; Plants - 133; Viruses - 0; Other Eukaryotes - 11 (source: NCBI BLink).	protein_coding	0	0	0	0		solyc01g087450.2.1	31.3	cell.cycle	highly similar to ( 704) AT5G21080 | Symbols: | FUNCTIONS IN: molecular_function unknown; INVOLVED IN: biological_process unknown; LOCATED IN: cellular_component unknown; BEST Arabidopsis thaliana protein match is: cyclin-related (TAIR:AT2G41830.1); Has 203 Blast hits to 200 proteins in 66 species: Archae - 0; Bacteria - 4; Metazoa - 116; Fungi - 12; Plants - 64; Viruses - 0; Other Eukaryotes - 7…
Solyc04g071900.2.1	398.641	0.812828	0.129215	3.1647e-10	1.74045e-07			Solyc07g044960.1.1	30.7265	-1.97424	0.267335	1.52603e-13	8.79828e-11			Solyc01g087740.1		Solycc01g087740.1.1 Subtilisin-like protease (AHRD V1 **-- O82777_SOLLC); contains Interpro domain(s) IPR015500 Peptidase S8, subtilisin-related		AT5G67090.1	Subtilisin-like serine endopeptidase family protein; FUNCTIONS IN: identical protein binding, serine-type endopeptidase activity; INVOLVED IN: proteolysis, negative regulation of catalytic activity; LOCATED IN: endomembrane system; EXPRESSED IN: 9 plant structures; EXPRESSED DURING: 4 anthesis, petal differentiation and expansion stage, D bilateral stage; CONTAINS InterPro DOMAIN/s: Protease-asso…	protein_coding	0	0	0	0		solyc01g087740.1.1	29.5.1	protein.degradation.subtilases	highly similar to ( 523) AT5G67090 | Symbols: | subtilase family protein | chr5:26774111-26776321 REVERSEhighly similar to ( 642) loc_os01g64850 12001.m12598 protein subtilisin-like protease precursor, putative evidence_code:10F0H1E1IEG genomic_reference:SL2.40ch01 gene_region:74428303-74430612 transcript_region:SL2.40ch01:74428303..74430612+ go_terms:GO:0006508,GO:0043086 functional_description:…
Solyc03g044110.1.1	9.65688	2.31822	0.368821	3.26783e-10	1.75893e-07			Solyc02g050270.1.1	194.396	1.19616	0.162337	1.72784e-13	9.74041e-11			Solyc01g088250.2		Solycc01g088250.2.1 IQ-domain 11 (AHRD V1 ***- D7M5A6_ARALY); contains Interpro domain(s) IPR000048 IQ calmodulin-binding region		AT5G13460.1	IQ-domain 11 (IQD11); FUNCTIONS IN: calmodulin binding; INVOLVED IN: biological_process unknown; LOCATED IN: plasma membrane; EXPRESSED IN: 22 plant structures; EXPRESSED DURING: 13 growth stages; CONTAINS InterPro DOMAIN/s: IQ calmodulin-binding region (InterPro:IPR000048); BEST Arabidopsis thaliana protein match is: IQ-domain 12 (TAIR:AT5G03960.1); Has 1807 Blast hits to 1807 proteins in 277 sp…	protein_coding	IQ-DOMAIN 11 (IQD11)	IQ-DOMAIN 11 (IQD11)	0	0		solyc01g088250.2.1	30.3	signalling.calcium	weakly similar to ( 200) AT5G13460 | Symbols: IQD11 | IQD11 (IQ-domain 11); calmodulin binding | chr5:4316323-4318247 FORWARDvery weakly similar to (90.9) loc_os03g23960 12003.m07742 protein SF16-like protein, putative, expressed genomic_reference:SL2.40ch01 gene_region:74824669-74827406 transcript_region:SL2.40ch01:74824669..74827406+ go_terms:GO:0005516 functional_description:"IQ-domain 11 (AHR…
Solyc07g062630.1.1	14.5642	-2.31467	0.369104	3.58614e-10	1.89004e-07			Solyc05g007800.2.1	195.622	-1.05682	0.143897	2.0689e-13	1.14095e-10			Solyc01g088760.2		Solycc01g088760.2.1 Cytochrome P450		AT5G24910.1	Member of CYP714A. Encodes one of the two tandemly duplicated gene pair ELA1 (CYP714A1) and ELA2 (CYP714A2), homologs of the rice cytochrome P450 monooxygenase gene EUI1. Double mutation of ELA1 and ELA2 results in increased biomass and enlarged organs.	protein_coding	CYTOCHROME P450, FAMILY 714, SUBFAMILY A, POLYPEPTIDE 1 (CYP714A1)	EUI-LIKE P450 A1 (ELA1);CYTOCHROME P450, FAMILY 714, SUBFAMILY A, POLYPEPTIDE 1 (CYP714A1)	0	0		solyc01g088760.2.1	26.10	misc.cytochrome P450	moderately similar to ( 441) AT5G24910 | Symbols: CYP714A1 | CYP714A1; electron carrier/ heme binding / iron ion binding / monooxygenase/ oxygen binding | chr5:8567674-8570260 REVERSEmoderately similar to ( 277) C72A1_CATRO Cytochrome P450 72A1 (EC 1.3.3.9) (CYPLXXII) (Secologanin synthase) (SLS) - Catharanthus roseus (Rosy periwinkle) (Madagascar periwinkle)moderately similar to ( 481) loc_os12g…
Solyc07g065320.2.1	417.846	0.747206	0.119246	3.70268e-10	1.91164e-07			Solyc03g117420.2.1	1708.1	0.888086	0.121023	2.16504e-13	1.16857e-10			Solyc01g088780.2		Solycc01g088780.2.1 Rho-related GTP-binding protein RhoC (AHRD V1 **-- RHOC_PONAB); contains Interpro domain(s) IPR003578 Ras small GTPase, Rho type		AT4G35020.1	A member of ROP GTPase gene family; Encodes a Rho-like GTP binding protein.	protein_coding	RAC-LIKE 3 (RAC3)	RAC-LIKE 3 (ARAC3);RHO-RELATED PROTEIN FROM PLANTS 6 (ROP6);RAC-LIKE 3 (RAC3); (ATROP6); (RHO1PS)	0	0		solyc01g088780.2.1	30.5	signalling.G-proteins	moderately similar to ( 324) AT4G35020 | Symbols: ARAC3, ROP6, RHO1PS, ATROP6 | ARAC3 (ARABIDOPSIS RAC-LIKE 3); GTP binding / GTPase | chr4:16673176-16674540 FORWARDmoderately similar to ( 324) RAC7_ORYSA Rac-like GTP-binding protein 7 (OsRac7) (GTPase protein ROP5) - Oryza sativa (Rice)moderately similar to ( 324) loc_os02g20850 12002.m07327 protein rac-like GTP-binding protein 7, putative, expr…
Solyc09g014480.1.1	364.331	0.829079	0.132432	3.83979e-10	1.94278e-07			Solyc05g024160.2.1	206.058	-0.984473	0.134379	2.36986e-13	1.25247e-10			Solyc01g089850.2		Solycc01g089850.2.1 Cyclin-dependent protein kinase regulator Pho80 (AHRD V1 **** B6QI37_PENMQ); contains Interpro domain(s) IPR012389 Negative regulatory factor PREG		AT2G44740.1	cyclin p4;1 (CYCP4;1); CONTAINS InterPro DOMAIN/s: Negative regulatory factor PREG (InterPro:IPR012389), Cyclin-like (InterPro:IPR011028), Cyclin, N-terminal (InterPro:IPR006671), Cyclin (InterPro:IPR006670); BEST Arabidopsis thaliana protein match is: CYCLIN P4;2 (TAIR:AT5G61650.1); Has 1474 Blast hits to 1416 proteins in 218 species: Archae - 0; Bacteria - 18; Metazoa - 247; Fungi - 710; Plants…	protein_coding	CYCLIN P4;1 (CYCP4;1)	CYCLIN P4;1 (CYCP4;1)	0	0		solyc01g089850.2.1	31.3	cell.cycle	moderately similar to ( 258) AT2G44740 | Symbols: CYCP4;1 | CYCP4;1 (cyclin p4;1); cyclin-dependent protein kinase | chr2:18442287-18443304 REVERSEmoderately similar to ( 205) loc_os10g41430 12010.m06907 protein nuc-1 negative regulatory protein preg, putative, expressed Cyclin genomic_reference:SL2.40ch01 gene_region:75337760-75340187 transcript_region:SL2.40ch01:75337760..75340187- go_terms:GO:…
Solyc03g005480.2.1	19.8132	-2.12041	0.340542	4.76755e-10	2.36489e-07			Solyc09g007910.2.1	9736.21	0.974671	0.133606	2.98448e-13	1.54511e-10			Solyc01g089910.2		Solycc01g089910.2.1 Flotillin domain protein (AHRD V1 ***- B8M1F1_TALSN); contains Interpro domain(s) IPR001107 Band 7 protein		AT5G25260.1	SPFH/Band 7/PHB domain-containing membrane-associated protein family; FUNCTIONS IN: molecular_function unknown; INVOLVED IN: biological_process unknown; LOCATED IN: plasma membrane; EXPRESSED IN: cultured cell; CONTAINS InterPro DOMAIN/s: Band 7 protein (InterPro:IPR001107); BEST Arabidopsis thaliana protein match is: SPFH/Band 7/PHB domain-containing membrane-associated protein family (TAIR:AT5G…	protein_coding	0	0	0	0		solyc01g089910.2.1	35.2	not assigned.unknown	highly similar to ( 515) AT5G25260 | Symbols: | FUNCTIONS IN: molecular_function unknown; INVOLVED IN: biological_process unknown; LOCATED IN: plasma membrane; EXPRESSED IN: cultured cell; CONTAINS InterPro DOMAIN/s: Band 7 protein (InterPro:IPR001107); BEST Arabidopsis thaliana protein match is: unknown protein (TAIR:AT5G25250.1); Has 4214 Blast hits to 3442 proteins in 652 species: Archae - 14;…
Solyc01g088250.2.1	364.112	-1.00514	0.162649	6.41966e-10	3.12316e-07			Solyc01g096230.2.1	241.659	-0.877545	0.120545	3.34328e-13	1.69625e-10			Solyc01g089990.1		Solycc01g089990.1.1 Uncharacterized MFS-type transporter C19orf28 homolog (AHRD V1 *--- CS028_MOUSE)		AT2G44280.1	Major facilitator superfamily protein; CONTAINS InterPro DOMAIN/s: Major facilitator superfamily, general substrate transporter (InterPro:IPR016196); BEST Arabidopsis thaliana protein match is: Major facilitator superfamily protein (TAIR:AT3G60070.1); Has 1338 Blast hits to 1325 proteins in 439 species: Archae - 0; Bacteria - 1065; Metazoa - 130; Fungi - 0; Plants - 58; Viruses - 0; Other Eukaryo…	protein_coding	0	0	0	0		solyc01g089990.1.1	35.2	not assigned.unknown	weakly similar to ( 140) AT2G44280 | Symbols: | unknown protein | chr2:18301563-18303339 REVERSEweakly similar to ( 139) loc_os03g07170 12003.m06234 protein expressed protein evidence_code:10F0H1E0IEG genomic_reference:SL2.40ch01 gene_region:75471823-75473893 transcript_region:SL2.40ch01:75471823..75473893- functional_description:"Uncharacterized MFS-type transporter C19orf28 homolog (AHRD V1 *--…
Solyc02g005490.2.1	26.8234	1.94701	0.315457	6.74178e-10	3.1584e-07			Solyc03g115690.1.1	77.5945	-1.42712	0.196573	3.87103e-13	1.9255e-10			Solyc01g090990.2		Solycc01g090990.2.1 Vesicle-associated membrane protein-associated protein (AHRD V1 ***- Q1ANA7_WHEAT); contains Interpro domain(s) IPR016763 Vesicle-associated membrane protein		AT4G00170.1	Plant VAMP (vesicle-associated membrane protein) family protein; FUNCTIONS IN: structural molecule activity; INVOLVED IN: biological_process unknown; LOCATED IN: cellular_component unknown; EXPRESSED IN: 24 plant structures; EXPRESSED DURING: 14 growth stages; CONTAINS InterPro DOMAIN/s: PapD-like (InterPro:IPR008962), Major sperm protein (InterPro:IPR000535), Vesicle-associated membrane protein …	protein_coding	0	0	0	0		solyc01g090990.2.1	31.4	cell.vesicle transport	moderately similar to ( 225) AT4G00170 | Symbols: | vesicle-associated membrane family protein / VAMP family protein | chr4:70732-72085 REVERSEmoderately similar to ( 219) loc_os08g05890 12008.m26583 protein vesicle-associated membrane protein-associated protein A, putative, expressed Motile_Sperm SCS2 genomic_reference:SL2.40ch01 gene_region:76442172-76448800 transcript_region:SL2.40ch01:7644217…
Solyc05g007800.2.1	184.76	-0.998045	0.161685	6.7101e-10	3.1584e-07			Solyc09g090760.2.1	193.216	-1.42067	0.199592	1.09582e-12	5.34592e-10			Solyc01g091840.2		Solycc01g091840.2.1 3&apos-phosphoadenosine 5&apos-phosphosulfate transporter 1 (AHRD V1 **** B2BMP5_CANFA); contains Interpro domain(s) IPR013657 UAA transporter		AT1G12600.1	UDP-N-acetylglucosamine (UAA) transporter family; FUNCTIONS IN: molecular_function unknown; INVOLVED IN: transmembrane transport; LOCATED IN: cellular_component unknown; EXPRESSED IN: petal, leaf whorl, male gametophyte, flower, pollen tube; EXPRESSED DURING: L mature pollen stage, 4 anthesis, petal differentiation and expansion stage; CONTAINS InterPro DOMAIN/s: UAA transporter (InterPro:IPR0136…	protein_coding	0	0	0	0		solyc01g091840.2.1	34.11	transport.NDP-sugars at the ER	moderately similar to ( 491) AT1G12600 | Symbols: | FUNCTIONS IN: molecular_function unknown; INVOLVED IN: biological_process unknown; LOCATED IN: cellular_component unknown; EXPRESSED IN: leaf whorl, petal, male gametophyte, flower, pollen tube; EXPRESSED DURING: L mature pollen stage, 4 anthesis, petal differentiation and expansion stage; CONTAINS InterPro DOMAIN/s: UAA transporter (InterPro:IP…
Solyc01g097920.2.1	137.287	-1.04398	0.169274	6.94382e-10	3.19391e-07			Solyc03g113430.2.1	258.086	-0.860037	0.121267	1.32083e-12	6.32205e-10			Solyc01g093970.2		Solycc01g093970.2.1 Glycosyltransferase (AHRD V1 **-- B9IC41_POPTR); contains Interpro domain(s) IPR002495 Glycosyl transferase, family 8		AT3G61130.1	Encodes a protein with putative galacturonosyltransferase activity.	protein_coding	GALACTURONOSYLTRANSFERASE 1 (GAUT1)	(LGT1);GALACTURONOSYLTRANSFERASE 1 (GAUT1)	0	0		solyc01g093970.2.1	26.2	misc.UDP glucosyl and glucoronyl transferases	highly similar to ( 931) AT3G61130 | Symbols: GAUT1, LGT1 | GAUT1 (GALACTURONOSYLTRANSFERASE 1); polygalacturonate 4-alpha-galacturonosyltransferase/ transferase, transferring glycosyl groups | chr3:22622399-22625514 FORWARDhighly similar to ( 919) loc_os09g36190 12009.m06568 protein transferase, transferring glycosyl groups, putative, expressedGlyco_transf_8 genomic_reference:SL2.40ch01 gene_reg…
Solyc02g021230.2.1	90.273	-1.14285	0.186873	9.61678e-10	4.34438e-07			Solyc12g042350.1.1	108.886	-1.7829	0.251844	1.44767e-12	6.80085e-10			Solyc01g094250.2		Solycc01g094250.2.1 Short-chain dehydrogenase/reductase (AHRD V1 ***- B0KZQ5_CAPAN); contains Interpro domain(s) IPR002347 Glucose/ribitol dehydrogenase		AT3G61220.2	CytADR/SDR1 is an aldehyde reductase that catalyzes the reduction of the aldehyde carbonyl groups on alpha,beta-unsaturated aldehydes with more than 5 carbons in vitro. It can also act on menthone and neomenthol in vitro, but these do not represent likely endogenous activities of this enzyme in planta. GFP-tagged CytADR appears to localize to the cytosol where it likely plays a role in detoxifyin…	protein_coding	SHORT-CHAIN DEHYDROGENASE/REDUCTASE 1 (SDR1)	SHORT-CHAIN DEHYDROGENASE/REDUCTASE 1 (SDR1)	0	0		solyc01g094250.2.1	26.22	misc.short chain dehydrogenase/reductase (SDR)	moderately similar to ( 335) AT3G61220 | Symbols: | short-chain dehydrogenase/reductase (SDR) family protein | chr3:22663025-22664316 FORWARDmoderately similar to ( 264) loc_os04g44950 12004.m09449 protein carbonyl reductase 1, putative, expressed FabG fabG fabG PRK12939 DltE COG4221 PRK07062 fabG PRK06484 PRK12826 PRK06197 PRK07326 genomic_reference:SL2.40ch01 gene_region:77556340-77558144 trans…
Solyc03g111410.2.1	9.95358	-2.23495	0.367314	1.16797e-09	5.18372e-07			Solyc09g007900.2.1	10019.9	1.07168	0.151491	1.50293e-12	6.93205e-10			Solyc01g094680.2		Solycc01g094680.2.1 Signal peptide peptidase (AHRD V1 **** Q9MA44_ARATH); contains Interpro domain(s) IPR007369 Peptidase A22B, signal peptide peptidase		AT1G01650.1	SIGNAL PEPTIDE PEPTIDASE-LIKE 4 (SPPL4); FUNCTIONS IN: peptidase activity, aspartic-type endopeptidase activity; INVOLVED IN: proteolysis; LOCATED IN: endomembrane system, integral to membrane; EXPRESSED IN: 24 plant structures; EXPRESSED DURING: 13 growth stages; CONTAINS InterPro DOMAIN/s: Protease-associated PA (InterPro:IPR003137), Peptidase A22, presenilin signal peptide (InterPro:IPR006639)…	protein_coding	SIGNAL PEPTIDE PEPTIDASE-LIKE 4 (SPPL4)	ARABIDOPSIS THALIANA SIGNAL PEPTIDE PEPTIDASE-LIKE 4 (ATSPPL4);SIGNAL PEPTIDE PEPTIDASE-LIKE 4 (SPPL4)	0	0		solyc01g094680.2.1	29.5	protein.degradation	highly similar to ( 809) AT1G01650 | Symbols: | aspartic-type endopeptidase/ peptidase | chr1:233188-236537 REVERSEhighly similar to ( 739) loc_os06g51430 12006.m09666 protein signal peptide peptidase-like 2B, putative, expressed Peptidase_A22B PSN PA_GO-like genomic_reference:SL2.40ch01 gene_region:77882950-77894918 transcript_region:SL2.40ch01:77882950..77894918+ go_terms:GO:0008233 functional_…
Solyc02g022890.1.1	67.0585	1.42787	0.234927	1.21752e-09	5.31047e-07			Solyc08g079480.2.1	64.2297	-1.64407	0.232831	1.65019e-12	7.47536e-10			Solyc01g095010.2		Solycc01g095010.2.1 Diacylglycerol kinase catalytic region (AHRD V1 **** D0LGX1_HALO1); contains Interpro domain(s) IPR001206 Diacylglycerol kinase, catalytic region		AT2G46090.1	Encodes a putative sphingosine kinase (SphK) containing the five conserved domains (C1-C5) previously identified in SphKs.	protein_coding	LONG-CHAIN BASE (LCB) KINASE 2 (LCBK2)	LONG-CHAIN BASE (LCB) KINASE 2 (LCBK2)	0	0		solyc01g095010.2.1	11.3	lipid metabolism.Phospholipid synthesis	moderately similar to ( 457) AT2G46090 | Symbols: | diacylglycerol kinase family protein | chr2:18950919-18953079 FORWARDmoderately similar to ( 436) loc_os03g03400 12003.m101167 protein D-erythro-sphingosine kinase/ diacylglycerol kinase, putative, expressed LCB5 PRK11914 DAGK_cat genomic_reference:SL2.40ch01 gene_region:78137784-78143016 transcript_region:SL2.40ch01:78137784..78143016- go_terms…
Solyc03g118370.2.1	646.376	-0.820276	0.135398	1.37598e-09	5.87557e-07			Solyc04g074180.2.1	1155.98	0.537161	0.0763797	2.02468e-12	9.01088e-10			Solyc01g095520.2		Solycc01g095520.2.1 Arabinogalactan peptide 16 (AHRD V1 **-- AGP16_ARATH); contains Interpro domain(s) IPR009424 Protein of unknown function DUF1070		AT2G46330.1	Encodes arabinogalactan protein (AGP16).	protein_coding	ARABINOGALACTAN PROTEIN 16 (AGP16)	(ATAGP16);ARABINOGALACTAN PROTEIN 16 (AGP16)	0	0		solyc01g095520.2.1	35.2	not assigned.unknown	genomic_reference:SL2.40ch01 gene_region:78520328-78520863 transcript_region:SL2.40ch01:78520328..78520863- go_terms:GO:0005160 functional_description:"Arabinogalactan peptide 16 (AHRD V1 **-- AGP16_ARATH); contains Interpro domain(s) IPR009424 Protein of unknown function DUF1070 "
Solyc09g075620.1.1	43.6674	-2.05284	0.338963	1.39353e-09	5.87557e-07			Solyc03g117920.1.1	116.17	-1.60492	0.228426	2.12535e-12	9.29586e-10			Solyc01g096180.2		Solycc01g096180.2.1 Arginine/serine-rich splicing factor 31 (AHRD V1 **-- D7LSQ1_ARALY); contains Interpro domain(s) IPR000504 RNA recognition motif, RNP-1		AT3G61860.1	encodes an arginine/serine-rich splicing factor. transcript is alternatively spliced and is differentially expressed in different tissues (flowers, roots, stems, and leaves) examined. Barta et al (2010) have proposed a nomenclature for Serine/Arginine-Rich Protein Splicing Factors (SR proteins): Plant Cell. 2010, 22:2926.	protein_coding	ARGININE/SERINE-RICH SPLICING FACTOR 31 (RS31)	ARGININE/SERINE-RICH SPLICING FACTOR 31 (ATRSP31);ARGININE/SERINE-RICH SPLICING FACTOR 31 (RSP31);ARGININE/SERINE-RICH SPLICING FACTOR 31 (RS31);ARGININE/SERINE-RICH SPLICING FACTOR 31 (At-RS31)	0	0		solyc01g096180.2.1	27.1.1	RNA.processing.splicing	moderately similar to ( 235) AT3G61860 | Symbols: ATRSP31, RSP31 | RSP31; RNA binding / nucleic acid binding / nucleotide binding | chr3:22900311-22902159 REVERSEmoderately similar to ( 232) loc_os04g02870 12004.m101450 protein arginine/serine-rich splicing factor RSP41, putative, expressed genomic_reference:SL2.40ch01 gene_region:79034638-79037851 transcript_region:SL2.40ch01:79034638..79037851-…
Solyc11g012700.1.1	734.217	-0.52331	0.087106	1.88131e-09	7.80218e-07			Solyc04g082420.2.1	542.717	1.1831	0.168561	2.23725e-12	9.61941e-10			Solyc01g096230.2		Solycc01g096230.2.1 ATPase AAA family protein expressed (AHRD V1 **-- Q8GZX0_ORYSJ); contains Interpro domain(s) IPR003959 ATPase, AAA-type, core		AT2G46620.1	P-loop containing nucleoside triphosphate hydrolases superfamily protein; FUNCTIONS IN: nucleoside-triphosphatase activity, ATPase activity, nucleotide binding, ATP binding; LOCATED IN: endomembrane system; EXPRESSED IN: 22 plant structures; EXPRESSED DURING: 13 growth stages; CONTAINS InterPro DOMAIN/s: ATPase, AAA+ type, core (InterPro:IPR003593), ATPase, AAA-type, core (InterPro:IPR003959); BE…	protein_coding	0	0	0	0		solyc01g096230.2.1	29.5.9	protein.degradation.AAA type	highly similar to ( 515) AT2G46620 | Symbols: | AAA-type ATPase family protein | chr2:19139071-19140546 REVERSEmoderately similar to ( 378) loc_os03g02330 12003.m05775 protein ATP binding protein, putative, expressed genomic_reference:SL2.40ch01 gene_region:79079892-79081732 transcript_region:SL2.40ch01:79079892..79081732- go_terms:GO:0005524,GO:0017111 functional_description:"ATPase AAA family p…
Solyc02g092050.2.1	660.334	0.521772	0.0869733	1.98269e-09	8.09e-07			Solyc04g077460.2.1	183.768	-0.93922	0.133995	2.39371e-12	1.01206e-09			Solyc01g096420.2		Solycc01g096420.2.1 Predicted NADPH-dependent FMN reductase (AHRD V1 ***- Q0W0S0_UNCMA); contains Interpro domain(s) IPR005025 NADPH-dependent FMN reductase		AT3G27890.1	Encodes NAD(P)H:quinone reductase which is an FMN binding protein that catalyzes the reduction of quinone substrates to hydroquinones.The enzyme activity was confirmed by in vitro assay.	protein_coding	NADPH:QUINONE OXIDOREDUCTASE (NQR)	NADPH:QUINONE OXIDOREDUCTASE (NQR)	0	0		solyc01g096420.2.1	35.2	not assigned.unknown	moderately similar to ( 246) AT3G27890 | Symbols: NQR | NQR (NADPH:QUINONE OXIDOREDUCTASE); FMN reductase | chr3:10350807-10351938 REVERSEmoderately similar to ( 288) NQR_SOLTU NAD(P)H:quinone oxidoreductase (EC 1.6.5.2) (NAD(P)H:QR) - Solanum tuberosum (Potato)moderately similar to ( 244) loc_os01g72430 12001.m13278 protein NADPH quinone oxidoreductase 1, putative, expressed FMN_red COG0431 geno…
Solyc03g034240.2.1	59.4	-1.92303	0.320805	2.04237e-09	8.20123e-07			Solyc09g007920.2.1	11630.3	1.05436	0.150581	2.5251e-12	1.05011e-09			Solyc01g097290.2		Solycc01g097290.2.1 Auxin responsive protein (AHRD V1 ***- D9IQE6_CATRO); contains Interpro domain(s) IPR003311 AUX/IAA protein		AT3G04730.1	early auxin-induced (IAA16)	protein_coding	INDOLEACETIC ACID-INDUCED PROTEIN 16 (IAA16)	INDOLEACETIC ACID-INDUCED PROTEIN 16 (IAA16)	0	0		solyc01g097290.2.1	27.3.40	RNA.regulation of transcription.Aux/IAA family	moderately similar to ( 307) AT3G04730 | Symbols: IAA16 | IAA16; transcription factor | chr3:1288993-1290415 REVERSEmoderately similar to ( 278) AUX28_SOYBN Auxin-induced protein AUX28 - Glycine max (Soybean)moderately similar to ( 253) loc_os12g40890 12012.m07872 protein OsIAA30 - Auxin-responsive Aux/IAA gene family member, expressedAUX_IAA genomic_reference:SL2.40ch01 gene_region:79957345-7996…
Solyc02g050270.1.1	171.247	1.0855	0.181429	2.18963e-09	8.65519e-07			Solyc04g078840.2.1	655.005	0.578758	0.0828672	2.86562e-12	1.1725e-09			Solyc01g097510.2		Solycc01g097510.2.1 Annexin 3 (AHRD V1 ***- A9X4R3_BRAJU); contains Interpro domain(s) IPR015472 Annexin like protein IPR001464 Annexin		AT2G38760.1	Annexins are calcium binding proteins that are localized in the cytoplasm. When cytosolic Ca2+ increases, they relocate to the plasma membrane.	protein_coding	ANNEXIN 3 (ANNAT3)	ANNEXIN 3 (ANN3);ANNEXIN 3 (ANNAT3)	0	0		solyc01g097510.2.1	31.1	cell.organisation	moderately similar to ( 383) AT2G38760 | Symbols: ANNAT3 | ANNAT3 (ANNEXIN ARABIDOPSIS 3); calcium ion binding / calcium-dependent phospholipid binding | chr2:16201086-16202490 FORWARDmoderately similar to ( 272) ANX4_FRAAN Annexin-like protein RJ4 - Fragaria ananassa (Strawberry)moderately similar to ( 291) loc_os05g31760 12005.m07410 protein annexin-like protein RJ4, putative, expressed genomic…
Solyc02g024020.2.1	449.195	-0.66828	0.111826	2.28615e-09	8.89769e-07			Solyc01g080910.2.1	1062.56	0.662134	0.0954569	4.02023e-12	1.61881e-09			Solyc01g097840.2		Solycc01g097840.2.1 Serine/threonine protein kinase (AHRD V1 *-** D0NNA3_PHYIN); contains Interpro domain(s) IPR002290 Serine/threonine protein kinase		AT3G04910.1	Serine/threonine protein kinase, whose transcription is regulated by circadian rhythm.	protein_coding	WITH NO LYSINE (K) KINASE 1 (WNK1)	(ATWNK1);WITH NO LYSINE (K) KINASE 1 (WNK1); (ZIK4)	0	0		solyc01g097840.2.1	29.4	protein.postranslational modification	highly similar to ( 746) AT3G04910 | Symbols: WNK1, ZIK4 | WNK1 (WITH NO LYSINE (K) 1); kinase/ protein kinase/ protein serine/threonine kinase | chr3:1356061-1358057 FORWARDvery weakly similar to (97.1) M2K1_ORYSA Mitogen-activated protein kinase kinase 1 (EC 2.7.12.2) (MAP kinase kinase 1) (MAPKK1) (OsMEK1) - Oryza sativa (Rice)highly similar to ( 669) loc_os07g38530 12007.m29232 protein protei…
Solyc10g081810.1.1	12.7321	2.13503	0.357561	2.35673e-09	9.03341e-07			Solyc07g008250.2.1	936.314	0.778901	0.112505	4.41459e-12	1.74983e-09			Solyc01g097920.2		Solycc01g097920.2.1 Cysteine synthase (AHRD V1 ***- Q9FSF5_TOBAC); contains Interpro domain(s) IPR005859 Cysteine synthase A		AT3G59760.1	Arabidopsis thaliana O-acetylserine (thiol) lyase (OAS-TL) isoform oasC	protein_coding	O-ACETYLSERINE (THIOL) LYASE ISOFORM C (OASC)	ARABIDOPSIS THALIANA CYSTEINSYNTHASE-C (ATCS-C);O-ACETYLSERINE (THIOL) LYASE ISOFORM C (OASC)	0	0		solyc01g097920.2.1	13.1.5.3.1	amino acid metabolism.synthesis.serine-glycine-cysteine group.cysteine.OASTL	moderately similar to ( 422) AT3G59760 | Symbols: OASC, ATCS-C | OASC (O-ACETYLSERINE (THIOL) LYASE ISOFORM C); ATP binding / cysteine synthase | chr3:22072661-22075345 REVERSEmoderately similar to ( 434) CYSK_SPIOL Cysteine synthase (EC 2.5.1.47) (O-acetylserine sulfhydrylase) (O-acetylserine (Thiol)-lyase) (CSase A) (OAS-TL A) - Spinacia oleracea (Spinach)moderately similar to ( 434) loc_os03g5…
Solyc03g005280.2.1	99.5398	-1.28418	0.215371	2.48173e-09	9.37058e-07			Solyc02g068030.1.1	232.897	0.90683	0.131839	6.05582e-12	2.36345e-09			Solyc01g098390.2		Solycc01g098390.2.1 GID1-like gibberellin receptor (AHRD V1 **-- A7MAQ4_HORVU); contains Interpro domain(s) IPR013094 Alpha/beta hydrolase fold-3		AT5G27320.1	Encodes a gibberellin (GA) receptor ortholog of the rice GA receptor gene (OsGID1). Has GA-binding activity, showing higher affinity to GA4. Interacts with DELLA proteins in vivo in the presence of GA4.	protein_coding	GA INSENSITIVE DWARF1C (GID1C)	GA INSENSITIVE DWARF1C (GID1C); (ATGID1C)	0	0		solyc01g098390.2.1	17.6.2_24	hormone metabolism.gibberelin.signal transduction_Biodegradation of Xenobiotics	highly similar to ( 544) AT5G27320 | Symbols: ATGID1C, GID1C | GID1C (GA INSENSITIVE DWARF1C); hydrolase | chr5:9629254-9630746 FORWARDmoderately similar to ( 437) GID1_ORYSA Gibberellin receptor GID1 (EC 3.-.-.-) (Gibberellin-insensitive dwarf protein 1) (Protein GIBBERELLIN INSENSITIVE DWARF1) - Oryza sativa (Rice)moderately similar to ( 437) loc_os05g33730 12005.m07605 protein gibberellin rece…
Solyc05g007890.2.1	131.938	0.917718	0.154219	2.66937e-09	9.93085e-07			Solyc02g088820.2.1	1955.68	-0.54108	0.079089	7.84237e-12	2.98496e-09			Solyc01g099170.2		Solycc01g099170.2.1 Lipoxygenase (AHRD V1 ***- Q9FT17_SOLLC); contains Interpro domain(s) IPR000907 Lipoxygenase		AT1G55020.1	lipoxygenase, a defense gene conferring resistance Xanthomonas campestris	protein_coding	LIPOXYGENASE 1 (LOX1)	LIPOXYGENASE 1 (LOX1);ARABIDOPSIS LIPOXYGENASE 1 (ATLOX1)	0	0		solyc01g099170.2.1	17.7.1.2	hormone metabolism.jasmonate.synthesis-degradation.lipoxygenase	moderately similar to ( 432) AT3G22400 | Symbols: LOX5 | LOX5; electron carrier/ iron ion binding / lipoxygenase/ metal ion binding / oxidoreductase, acting on single donors with incorporation of molecular oxygen, incorporation of two atoms of oxygen | chr3:7927011-7931167 FORWARDhighly similar to ( 504) LOX1_SOLTU Lipoxygenase 1 (EC 1.13.11.12) - Solanum tuberosum (Potato)moderately similar to (…
Solyc01g066640.2.1	1280.84	0.442426	0.0747871	3.30242e-09	1.1935e-06			Solyc07g054270.2.1	697.714	0.761354	0.111299	7.88364e-12	2.98496e-09			Solyc01g099720.2		Solycc01g099720.2.1 Alpha subunit of F-actin capping protein (AHRD V1 **** D7L3V5_ARALY); contains Interpro domain(s) IPR018315 F-actin capping protein, alpha subunit, actin binding		AT3G05520.2	Subunits of heterodimeric actin filament capping protein Capz superfamily; FUNCTIONS IN: actin binding; INVOLVED IN: actin cytoskeleton organization; LOCATED IN: F-actin capping protein complex; EXPRESSED IN: 24 plant structures; EXPRESSED DURING: 15 growth stages; CONTAINS InterPro DOMAIN/s: F-actin capping protein, alpha subunit, actin binding (InterPro:IPR018315), F-actin capping protein, alph…	protein_coding	0	0	0	0		solyc01g099720.2.1	31.1	cell.organisation	moderately similar to ( 451) AT3G05520 | Symbols: | F-actin capping protein alpha subunit family protein | chr3:1598611-1601437 FORWARDmoderately similar to ( 421) loc_os07g23200 12007.m06602 protein F-actin capping protein alpha subunit, putative, expressed F-actin_cap_A genomic_reference:SL2.40ch01 gene_region:81637724-81646326 transcript_region:SL2.40ch01:81637724..81646326+ go_terms:GO:000377…
Solyc05g014560.2.1	200.017	-1.19042	0.201193	3.28298e-09	1.1935e-06			Solyc07g008430.1.1	186.732	-0.854854	0.125316	9.00418e-12	3.35909e-09			Solyc01g100200.2		Solycc01g100200.2.1 GRAS family transcription factor (AHRD V1 **-* B9GJL6_POPTR); contains Interpro domain(s) IPR005202 GRAS transcription factor		AT2G29060.1	GRAS family transcription factor; CONTAINS InterPro DOMAIN/s: Transcription factor GRAS (InterPro:IPR005202); BEST Arabidopsis thaliana protein match is: SCARECROW-like 14 (TAIR:AT1G07530.1); Has 4860 Blast hits to 2426 proteins in 308 species: Archae - 0; Bacteria - 15; Metazoa - 0; Fungi - 0; Plants - 4833; Viruses - 0; Other Eukaryotes - 12 (source: NCBI BLink).	protein_coding	0	0	0	0		solyc01g100200.2.1	27.3.21	RNA.regulation of transcription.GRAS transcription factor family	highly similar to ( 526) AT2G29060 | Symbols: | scarecrow transcription factor family protein | chr2:12481991-12486941 FORWARDmoderately similar to ( 220) CIGR1_ORYSA Chitin-inducible gibberellin-responsive protein 1 - Oryza sativa (Rice)highly similar to ( 521) loc_os03g48450 12003.m101444 protein DELLA protein RGL1, putative, expressedGRAS genomic_reference:SL2.40ch01 gene_region:82020197-82022…
Solyc02g089630.2.1	219.643	-1.16251	0.196653	3.39106e-09	1.20827e-06			Solyc02g093250.2.1	138.104	-1.15863	0.170131	9.74353e-12	3.58223e-09			Solyc01g100360.2		Solycc01g100360.2.1 Dihydrolipoyl dehydrogenase (AHRD V1 ***- B5LAW5_CAPAN); contains Interpro domain(s) IPR006258 Dihydrolipoamide dehydrogenase		AT3G16950.2	encodes a plastid lipoamide dehydrogenase, subunit of the pyruvate dehydrogenase complex which provides acetyl-CoA for de novo fatty acid biosynthesis. The gene is highly expressed in developing seeds.	protein_coding	LIPOAMIDE DEHYDROGENASE 1 (LPD1)	(ptlpd1);LIPOAMIDE DEHYDROGENASE 1 (LPD1)	0	0		solyc01g100360.2.1	11.1.31_21.2.2	lipid metabolism.FA synthesis and FA elongation.pyruvate DH_redox.ascorbate and glutathione.glutathione	highly similar to ( 858) AT4G16155 | Symbols: | dihydrolipoyl dehydrogenase | chr4:9153570-9157322 REVERSEmoderately similar to ( 233) DLDH_PEA Dihydrolipoyl dehydrogenase, mitochondrial precursor (EC 1.8.1.4) (Dihydrolipoamide dehydrogenase) (Pyruvate dehydrogenase complex E3 subunit) (PDC-E3) (E3) (Glycine cleavage system L protein) - Pisum sativum (Garden pea)highly similar to ( 818) loc_os01g…
Solyc08g066350.1.1	19.0714	-2.18336	0.37222	4.47058e-09	1.57079e-06			Solyc02g085460.1.1	86.3633	-1.38048	0.203174	1.08641e-11	3.93716e-09			Solyc01g101040.2		Solycc01g101040.2.1 ATP-citrate lyase A-3 (AHRD V1 **** D7KJQ3_ARALY); contains Interpro domain(s) IPR016102 Succinyl-CoA synthetase-like		AT1G09430.1	Encodes subunit A of the heteromeric enzyme ATP citrate lyase (ACL). In animals, ACL is encoded by a single gene; ACL in Arabidopsis is composed of two polypeptides, ACLA (encoded by 3 genes) and ACLB (encoded by 2 genes). The holoenzyme has an A(4)B(4)stoichiometry. Expression of both ACLA and ACLB but not of either of the subunits alone results in ACL activity.	protein_coding	ATP-CITRATE LYASE A-3 (ACLA-3)	ATP-CITRATE LYASE A-3 (ACLA-3)	0	0		solyc01g101040.2.1	8.2.11	TCA / org. transformation.other organic acid transformaitons.atp-citrate lyase	highly similar to ( 771) AT1G09430 | Symbols: ACLA-3 | ACLA-3; ATP citrate synthase | chr1:3042135-3044978 FORWARDhighly similar to ( 773) loc_os12g37870 12012.m07573 protein ATP-citrate synthase, putative, expressed SucC sucC genomic_reference:SL2.40ch01 gene_region:82660502-82665331 transcript_region:SL2.40ch01:82660502..82665331+ go_terms:GO:0003878 functional_description:"ATP-citrate lyase A-…
Solyc08g069190.1.1	11.7397	-2.16669	0.370005	4.74612e-09	1.64476e-06			Solyc03g114070.2.1	629.128	-0.517188	0.0768347	1.68291e-11	6.01298e-09			Solyc01g101070.2		Solycc01g101070.2.1 ABC transporter G family member 37 (AHRD V1 ***- AB37G_ARATH); contains Interpro domain(s) IPR013525 ABC-2 type transporter		AT3G53480.1	Negative regulator of auxin polar transport inhibitors. ABCG37 regulates auxin distribution and homeostasis in roots by excluding IBA from the root apex, but does not act directly in basipetal transport. ABCG37 and ABCG36 act redundantly at outermost root plasma membranes and, transport IBA out of the cells.	protein_coding	ATP-BINDING CASSETTE G37 (ABCG37)	POLAR AUXIN TRANSPORT INHIBITOR SENSITIVE 1 (PIS1);ATP-BINDING CASSETTE G37 (ABCG37);PLEIOTROPIC DRUG RESISTANCE 9 (ATPDR9);PLEIOTROPIC DRUG RESISTANCE 9 (PDR9)	0	0		solyc01g101070.2.1	34.16	transport.ABC transporters and multidrug resistance systems	nearly identical (1991) AT3G53480 | Symbols: PDR9, ATPDR9, ABCG37 | PDR9 (PLEIOTROPIC DRUG RESISTANCE 9); ATPase, coupled to transmembrane movement of substances | chr3:19825366-19831644 FORWARDnearly identical (2660) PDR3_TOBAC Pleiotropic drug resistance protein 3 (NtPDR3) - Nicotiana tabacum (Common tobacco)nearly identical (1723) loc_os02g32690 12002.m100222 protein ATP binding protein, putat…
Solyc11g044510.1.1	368.199	-0.957164	0.165427	7.20705e-09	2.46384e-06			Solyc08g005560.2.1	381.763	-1.22573	0.182173	1.71536e-11	6.0438e-09			Solyc01g102620.1		Solycc01g102620.1.1 Unknown Protein (AHRD V1)		#N/A	#N/A	#N/A	#N/A	#N/A	#N/A	#N/A		solyc01g102620.1.1	35.2	not assigned.unknown	evidence_code:10F0H0E0IEG genomic_reference:SL2.40ch01 gene_region:83142400-83144955 transcript_region:SL2.40ch01:83142400..83144955- functional_description:"Unknown Protein (AHRD V1)"
Solyc12g038510.1.1	310.172	0.889425	0.154563	8.69245e-09	2.93202e-06			Solyc09g014480.1.1	442.797	1.05854	0.15765	1.88754e-11	6.55933e-09			Solyc01g102680.2		Solycc01g102680.2.1 Receptor like kinase, RLK		AT1G79620.1	Leucine-rich repeat protein kinase family protein; FUNCTIONS IN: protein serine/threonine kinase activity, kinase activity, ATP binding; INVOLVED IN: transmembrane receptor protein tyrosine kinase signaling pathway, protein amino acid phosphorylation; LOCATED IN: endomembrane system; EXPRESSED IN: 8 plant structures; EXPRESSED DURING: 4 anthesis, petal differentiation and expansion stage; CONTAIN…	protein_coding	0	0	0	0		solyc01g102680.2.1	29.4.1.57	protein.postranslational modification.kinase.receptor like cytoplasmatic kinase VII	highly similar to ( 843) AT1G79620 | Symbols: | leucine-rich repeat transmembrane protein kinase, putative | chr1:29957633-29962174 REVERSEmoderately similar to ( 232) NORK_MEDTR Nodulation receptor kinase precursor (EC 2.7.11.1) (Does not make infections protein 2) (Symbiosis receptor-like kinase) (MtSYMRK) - Medicago truncatula (Barrel medic)highly similar to ( 877) loc_os12g10740 12012.m05057 …
Solyc04g014820.2.1	252.173	-0.774695	0.134876	9.26093e-09	3.08267e-06			Solyc01g090090.1.1	168.834	-1.26854	0.189058	1.94908e-11	6.68167e-09			Solyc01g103030.2		Solycc01g103030.2.1 Nitrate transporter (AHRD V1 **** Q7XAK5_PRUPE); contains Interpro domain(s) IPR000109 TGF-beta receptor, type I/II extracellular region		AT1G59740.1	Major facilitator superfamily protein; FUNCTIONS IN: transporter activity; INVOLVED IN: oligopeptide transport, response to nematode; LOCATED IN: plasma membrane, membrane; EXPRESSED IN: 19 plant structures; EXPRESSED DURING: 10 growth stages; CONTAINS InterPro DOMAIN/s: PTR2 family proton/oligopeptide symporter, conserved site (InterPro:IPR018456), Oligopeptide transporter (InterPro:IPR000109), …	protein_coding	0	0	0	0		solyc01g103030.2.1	34.13	transport.peptides and oligopeptides	highly similar to ( 795) AT1G59740 | Symbols: | proton-dependent oligopeptide transport (POT) family protein | chr1:21968227-21972312 FORWARDhighly similar to ( 652) loc_os04g36040 12004.m08693 protein peptide transporter PTR2, putative, expressed PTR2 PTR2 genomic_reference:SL2.40ch01 gene_region:83457925-83462557 transcript_region:SL2.40ch01:83457925..83462557- go_terms:GO:0042936 functional_de…
Solyc07g048060.1.1	24.9488	-2.03276	0.356166	1.14766e-08	3.77057e-06			Solyc08g082900.2.1	231.852	-1.15978	0.173748	2.47142e-11	8.35935e-09			Solyc01g103480.2		Solycc01g103480.2.1 Coatomer subunit delta (AHRD V1 ***- B6TDR8_MAIZE); contains Interpro domain(s) IPR008968 Clathrin adaptor, mu subunit, C-terminal		AT5G05010.1	clathrin adaptor complexes medium subunit family protein; INVOLVED IN: intracellular protein transport, transport, vesicle-mediated transport; LOCATED IN: membrane; EXPRESSED IN: 24 plant structures; EXPRESSED DURING: 14 growth stages; CONTAINS InterPro DOMAIN/s: Clathrin adaptor, mu subunit, C-terminal (InterPro:IPR008968), Longin-like (InterPro:IPR011012); Has 30201 Blast hits to 17322 proteins…	protein_coding	0	0	0	0		solyc01g103480.2.1	31.4	cell.vesicle transport	highly similar to ( 721) AT5G05010 | Symbols: | clathrin adaptor complexes medium subunit-related | chr5:1477137-1479872 FORWARDhighly similar to ( 677) COPD_ORYSA Coatomer subunit delta (Delta-coat protein) (Delta-COP) (Archain) - Oryza sativa (Rice)highly similar to ( 712) loc_os05g24601 12005.m83866 protein coatomer subunit delta, putative, expressed Adap_comp_sub genomic_reference:SL2.40ch01 …
Solyc05g007490.2.1	1836.76	-0.722335	0.127673	1.53423e-08	4.97603e-06			Solyc08g007240.2.1	245.788	0.975525	0.146593	2.83933e-11	9.47738e-09			Solyc01g103650.2		Solycc01g103650.2.1 Hydrolase alpha/beta fold family (AHRD V1 **-- A4VRL9_PSEU5); contains Interpro domain(s) IPR012020 AB-hydrolase YheT, putative		AT1G34340.1	alpha/beta-Hydrolases superfamily protein; CONTAINS InterPro DOMAIN/s: Alpha/beta hydrolase fold-1 (InterPro:IPR000073); BEST Arabidopsis thaliana protein match is: alpha/beta-Hydrolases superfamily protein (TAIR:AT5G49950.1); Has 2391 Blast hits to 2388 proteins in 904 species: Archae - 0; Bacteria - 1410; Metazoa - 329; Fungi - 194; Plants - 136; Viruses - 0; Other Eukaryotes - 322 (source: NCB…	protein_coding	0	0	0	0		solyc01g103650.2.1	33.99	development.unspecified	highly similar to ( 520) AT1G34340 | Symbols: | esterase/lipase/thioesterase family protein | chr1:12530936-12534031 FORWARDhighly similar to ( 526) loc_os01g65070 12001.m43304 protein embryogenesis-associated protein EMB8, putative, expressed COG0429 PRK10985 genomic_reference:SL2.40ch01 gene_region:83958124-83964384 transcript_region:SL2.40ch01:83958124..83964384+ go_terms:GO:0003824 functional…
Solyc07g017950.2.1	55.2119	-2.01958	0.357593	1.62587e-08	5.20648e-06			Solyc06g074670.2.1	2198.4	-0.708399	0.106523	2.92669e-11	9.64212e-09			Solyc01g104350.2		Solycc01g104350.2.1 Unknown Protein (AHRD V1)		AT3G59670.1	unknown protein; BEST Arabidopsis thaliana protein match is: unknown protein (TAIR:AT4G37440.2); Has 77 Blast hits to 77 proteins in 14 species: Archae - 0; Bacteria - 0; Metazoa - 0; Fungi - 0; Plants - 73; Viruses - 0; Other Eukaryotes - 4 (source: NCBI BLink).	protein_coding	0	0	0	0		solyc01g104350.2.1	35.2	not assigned.unknown	weakly similar to ( 110) AT3G59670 | Symbols: | unknown protein | chr3:22040485-22042380 FORWARD genomic_reference:SL2.40ch01 gene_region:84512955-84517727 transcript_region:SL2.40ch01:84512955..84517727+ functional_description:"Unknown Protein (AHRD V1)"
Solyc02g085400.2.1	277.608	-1.1982	0.212306	1.66394e-08	5.26178e-06			Solyc01g009350.2.1	67.6842	-1.62027	0.246265	4.72403e-11	1.50659e-08			Solyc01g105060.2		Solycc01g105060.2.1 (3R)-hydroxymyristoyl- (AHRD V1 ***- Q9LX13_ARATH); contains Interpro domain(s) IPR010084 Beta-hydroxyacyl-(acyl-carrier-protein) dehydratase FabZ		AT5G10160.1	Thioesterase superfamily protein; FUNCTIONS IN: hydro-lyase activity, 3-hydroxyacyl-[acyl-carrier-protein] dehydratase activity; INVOLVED IN: fatty acid biosynthetic process; LOCATED IN: cell wall, chloroplast, membrane; EXPRESSED IN: 22 plant structures; EXPRESSED DURING: 13 growth stages; CONTAINS InterPro DOMAIN/s: Beta-hydroxyacyl-(acyl-carrier-protein) dehydratase, FabA/FabZ (InterPro:IPR013…	protein_coding	0	0	0	0		solyc01g105060.2.1	11.1.5	lipid metabolism.FA synthesis and FA elongation.beta hydroxyacyl ACP dehydratase	moderately similar to ( 298) AT5G10160 | Symbols: | beta-hydroxyacyl-ACP dehydratase, putative | chr5:3185819-3187159 FORWARDmoderately similar to ( 287) loc_os05g36000 12005.m27841 protein beta-hydroxyacyl-ACP dehydratase, putative, expressedfabZ FabZ FabA FabA_FabZ FabA genomic_reference:SL2.40ch01 gene_region:85094784-85097712 transcript_region:SL2.40ch01:85094784..85097712- go_terms:GO:000573…
Solyc12g015690.1.1	409.807	-0.861812	0.153045	1.79057e-08	5.59234e-06			Solyc01g089850.2.1	275.719	-0.784057	0.119218	4.81056e-11	1.50659e-08			Solyc01g105560.2		Solycc01g105560.2.1 3 4-dihydroxy-2-butanone 4-phosphate synthase (AHRD V1 ***- D7CLR6_SYNLT); contains Interpro domain(s) IPR000422 DHBP synthase RibB		AT5G64300.1	encodes GTP cyclohydrolase II that can functionally complement E. coli mutant deficient in this gene. It also has 3,4-dihydroxy-2-butanone-4-phosphate synthase activity which makes it a bifunctional enzyme involved in the formation of the pyrimidine and of the carbohydrate from GTP and ribulose-5-phosphate, respectively	protein_coding	GTP CYCLOHYDROLASE II (GCH)	ARABIDOPSIS THALIANA GTP CYCLOHYDROLASE II (ATGCH);RIBOFLAVIN A1 (RIBA1);ARABIDOPSIS THALIANA RIBOFLAVIN A1 (ATRIBA1);RED FLUORESCENT IN DARKNESS 1 (RFD1);GTP CYCLOHYDROLASE II (GCH)	0	0		solyc01g105560.2.1	18.3.1	Co-factor and vitamine metabolism.riboflavin.GTP cyclohydrolase II	highly similar to ( 745) AT5G64300 | Symbols: ATGCH, GCH, ATRIBA1, RFD1 | ATGCH; 3,4-dihydroxy-2-butanone-4-phosphate synthase/ GTP cyclohydrolase II | chr5:25718459-25720790 FORWARDhighly similar to ( 685) loc_os02g36340 12002.m33397 protein riboflavin biosynthesis protein ribAB, chloroplast precursor, putative, expressed PRK09311 PRK09319 GTP_cyclohydro2 PRK09318 DHBP_synthase RibB PRK12485 PRK…
Solyc03g114260.1.1	13.0787	-2.05944	0.365998	1.8347e-08	5.66026e-06			Solyc04g077910.1.1	39.1207	-1.90153	0.289062	4.75933e-11	1.50659e-08			Solyc01g105800.2		Solycc01g105800.2.1 MADS box transcription factor (AHRD V1 **-- Q2NNB9_ELAGV); contains Interpro domain(s) IPR002100 Transcription factor, MADS-box		AT2G22540.1	Encodes a nuclear protein that acts as a floral repressor and that functions within the thermosensory pathway. SVP represses FT expression via direct binding to the vCArG III motif in the FT promoter.	protein_coding	SHORT VEGETATIVE PHASE (SVP)	AGAMOUS-LIKE 22 (AGL22);SHORT VEGETATIVE PHASE (SVP)	0	0		solyc01g105800.2.1	27.3.24	RNA.regulation of transcription.MADS box transcription factor family	weakly similar to ( 142) AT2G22540 | Symbols: SVP, AGL22 | SVP (SHORT VEGETATIVE PHASE); transcription factor/ translation repressor, nucleic acid binding | chr2:9580417-9583603 FORWARDweakly similar to ( 132) MAD47_ORYSA MADS-box transcription factor 47 (OsMADS47) - Oryza sativa (Rice)weakly similar to ( 131) loc_os03g08754 12003.m35564 protein MADS-box transcription factor 47, putative, express…
Solyc01g105060.2.1	854.984	-0.709488	0.126439	2.00809e-08	6.12057e-06			Solyc07g062280.2.1	114.385	-1.71678	0.260905	4.70117e-11	1.50659e-08			Solyc01g106890.2		Solycc01g106890.2.1 Unknown Protein (AHRD V1)		AT3G19660.1	unknown protein; Has 16 Blast hits to 16 proteins in 6 species: Archae - 0; Bacteria - 0; Metazoa - 0; Fungi - 0; Plants - 16; Viruses - 0; Other Eukaryotes - 0 (source: NCBI BLink).	protein_coding	0	0	0	0		solyc01g106890.2.1	35.2	not assigned.unknown	genomic_reference:SL2.40ch01 gene_region:86361582-86362118 transcript_region:SL2.40ch01:86361582..86362118+ functional_description:"Unknown Protein (AHRD V1)"
Solyc03g031850.1.1	136.9	-0.986025	0.175928	2.08623e-08	6.28303e-06			Solyc01g093970.2.1	821.776	-0.602475	0.0917493	5.15004e-11	1.59325e-08			Solyc01g107520.2		Solycc01g107520.2.1 PBSP domain-containing protein (AHRD V1 **-- C9S7G7_VERA1); contains Interpro domain(s) IPR007541 Plant Basic Secretory Protein		AT2G15220.1	Plant basic secretory protein (BSP) family protein; INVOLVED IN: defense response; LOCATED IN: endomembrane system; EXPRESSED DURING: seedling growth; CONTAINS InterPro DOMAIN/s: Uncharacterised protein family, basic secretory protein (InterPro:IPR007541); BEST Arabidopsis thaliana protein match is: Plant basic secretory protein (BSP) family protein (TAIR:AT2G15130.1); Has 296 Blast hits to 296 p…	protein_coding	0	0	0	0		solyc01g107520.2.1	20.1	stress.biotic	moderately similar to ( 238) AT2G15220 | Symbols: | secretory protein, putative | chr2:6608689-6609366 FORWARDweakly similar to ( 199) loc_os10g34910 12010.m06315 protein secretory protein, putativeBSP genomic_reference:SL2.40ch01 gene_region:86809122-86810084 transcript_region:SL2.40ch01:86809122..86810084+ functional_description:"PBSP domain-containing protein (AHRD V1 **-- C9S7G7_VERA1); conta…
Solyc03g120380.2.1	36.1235	-1.51124	0.270282	2.25353e-08	6.70704e-06			Solyc09g075730.2.1	212.981	-1.10494	0.168404	5.33619e-11	1.63095e-08			Solyc01g107990.2		Solycc01g107990.2.1 MAPprotein kinase-like protein (AHRD V1 **-- Q9LT86_ARATH); contains Interpro domain(s) IPR017946 PLC-like phosphodiesterase, TIM beta/alpha-barrel domain		AT1G49740.1	PLC-like phosphodiesterases superfamily protein; FUNCTIONS IN: phospholipase C activity, phosphoric diester hydrolase activity; INVOLVED IN: intracellular signaling pathway, lipid metabolic process; LOCATED IN: endomembrane system; EXPRESSED IN: 22 plant structures; EXPRESSED DURING: 13 growth stages; CONTAINS InterPro DOMAIN/s: Phospholipase C, phosphatidylinositol-specific , X domain (InterPro:…	protein_coding	0	0	0	0		solyc01g107990.2.1	30.6	signalling.MAP kinases	highly similar to ( 528) AT1G49740 | Symbols: | phospholipase C/ phosphoric diester hydrolase | chr1:18407728-18409468 FORWARDmoderately similar to ( 475) loc_os04g35100 12004.m08601 protein phospholipase C, putative, expressed genomic_reference:SL2.40ch01 gene_region:87135966-87140638 transcript_region:SL2.40ch01:87135966..87140638- go_terms:GO:0023034,GO:0006629,GO:0055114 functional_descriptio…
Solyc09g098130.1.1	134.038	0.975985	0.175041	2.46468e-08	7.25018e-06			Solyc02g084800.2.1	83.2992	-1.3001	0.198336	5.56221e-11	1.67979e-08			Solyc01g108110.2		Solycc01g108110.2.1 Alpha 1 3 fucosyltransferase (AHRD V1 **** Q5DTC8_MEDSA); contains Interpro domain(s) IPR001503 Glycosyl transferase, family 10		AT3G19280.1	Encodes a protein with core &#945;1,3-fucosyltransferase activity.	protein_coding	FUCOSYLTRANSFERASE 11 (FUT11)	(ATFUT11); (FUCT1); (FUCTA);FUCOSYLTRANSFERASE 11 (FUT11)	0	0		solyc01g108110.2.1	29.7.10	protein.glycosylation.alpha-1,3-fucosyltransferase(alpha-1,3-FucT)	highly similar to ( 660) AT3G19280 | Symbols: FUT11, ATFUT11, FUCT1, FUCTA | FUT11 (FUCOSYLTRANSFERASE 11); 4-galactosyl-N-acetylglucosaminide 3-alpha-L-fucosyltransferase/ fucosyltransferase/ transferase, transferring glycosyl groups | chr3:6681409-6683801 REVERSEhighly similar to ( 654) loc_os08g36840 12008.m26710 protein glycoprotein 3-alpha-L-fucosyltransferase A, putative, expressed Glyco_tr…
Solyc03g097030.2.1	488.863	-1.12069	0.201252	2.56782e-08	7.46675e-06			Solyc01g111100.2.1	1500.62	-0.773063	0.118228	6.20365e-11	1.85146e-08			Solyc01g108400.2		Solycc01g108400.2.1 Calcium-dependent protein kinase-like (AHRD V1 **** Q9LET1_ARATH); contains Interpro domain(s) IPR002290 Serine/threonine protein kinase		AT3G50530.2	CDPK-related kinase	protein_coding	CDPK-RELATED KINASE (CRK)	CDPK-RELATED KINASE (CRK)	0	0		solyc01g108400.2.1	29.4	protein.postranslational modification	highly similar to ( 905) AT3G50530 | Symbols: CRK | CRK (CDPK-related kinase); ATP binding / calcium ion binding / calcium-dependent protein serine/threonine phosphatase/ kinase/ protein kinase/ protein serine/threonine kinase | chr3:18753833-18756487 FORWARDhighly similar to ( 904) CRK_DAUCA CDPK-related protein kinase (EC 2.7.11.1) (PK421) - Daucus carota (Carrot)highly similar to ( 847) loc_os…
Solyc12g100010.1.1	24.6472	1.60183	0.28795	2.65339e-08	7.6279e-06			Solyc03g044840.1.1	2493.65	1.04264	0.159655	6.55083e-11	1.93234e-08			Solyc01g110100.2		Solycc01g110100.2.1 Zinc finger family protein (AHRD V1 **-- D7LUL3_ARALY); contains Interpro domain(s) IPR002867 Zinc finger, C6HC-type		AT3G53690.1	RING/U-box superfamily protein; FUNCTIONS IN: zinc ion binding; EXPRESSED IN: 18 plant structures; EXPRESSED DURING: 10 growth stages; CONTAINS InterPro DOMAIN/s: Zinc finger, RING-type, conserved site (InterPro:IPR017907), Zinc finger, C6HC-type (InterPro:IPR002867), Zinc finger, RING-type (InterPro:IPR001841); BEST Arabidopsis thaliana protein match is: RING/U-box superfamily protein (TAIR:AT3G…	protein_coding	0	0	0	0		solyc01g110100.2.1	29.5.11.4.2	protein.degradation.ubiquitin.E3.RING	weakly similar to ( 161) AT3G53690 | Symbols: | zinc finger (C3HC4-type RING finger) family protein | chr3:19898997-19900044 REVERSEweakly similar to ( 160) loc_os08g35060 12008.m07495 protein ubiquitin-conjugating enzyme 7-interacting protein 4, putative, expressed genomic_reference:SL2.40ch01 gene_region:88644859-88648051 transcript_region:SL2.40ch01:88644859..88648051+ go_terms:GO:0008270 func…
Solyc02g076690.2.1	97.2506	1.03488	0.18798	3.68595e-08	1.04772e-05			Solyc02g089060.2.1	278.733	-1.04269	0.160027	7.23538e-11	2.08576e-08			Solyc01g110340.2		Solycc01g110340.2.1 Endoglucanase 1 (AHRD V1 ***- B6U0P7_MAIZE); contains Interpro domain(s) IPR001701 Glycoside hydrolase, family 9		AT4G39010.1	glycosyl hydrolase 9B18 (GH9B18); FUNCTIONS IN: hydrolase activity, hydrolyzing O-glycosyl compounds, catalytic activity; INVOLVED IN: carbohydrate metabolic process; LOCATED IN: endomembrane system; EXPRESSED IN: 16 plant structures; EXPRESSED DURING: 8 growth stages; CONTAINS InterPro DOMAIN/s: Six-hairpin glycosidase (InterPro:IPR012341), Glycoside hydrolase, family 9, active site (InterPro:IP…	protein_coding	GLYCOSYL HYDROLASE 9B18 (GH9B18)	GLYCOSYL HYDROLASE 9B18 (GH9B18);GLYCOSYL HYDROLASE 9B18 (AtGH9B18)	0	0		solyc01g110340.2.1	10.6.1_26.3.4	cell wall.degradation.cellulases and beta -1,4-glucanases_misc.gluco-, galacto- and mannosidases.endoglucanase	highly similar to ( 698) AT4G39010 | Symbols: AtGH9B18 | AtGH9B18 (Arabidopsis thaliana glycosyl hydrolase 9B18); catalytic/ hydrolase, hydrolyzing O-glycosyl compounds | chr4:18176162-18179102 REVERSEhighly similar to ( 656) GUN23_ORYSA Endoglucanase 23 precursor (EC 3.2.1.4) (Endo-1,4-beta glucanase 23) (OsGLU12) - Oryza sativa (Rice)highly similar to ( 656) loc_os09g36060 12009.m06556 protein …
Solyc11g012320.1.1	578.439	-0.710403	0.129278	3.90409e-08	1.0974e-05			Solyc07g040680.2.1	236.422	1.04088	0.159735	7.20619e-11	2.08576e-08			Solyc01g110700.2		Solycc01g110700.2.1 Unknown Protein (AHRD V1)		AT4G35520.1	DNA mismatch repair protein similar to MutL. Required for normal levels of meiotic crossovers	protein_coding	MUTL PROTEIN HOMOLOG 3 (MLH3)	MUTL PROTEIN HOMOLOG 3 (MLH3); (ATMLH3)	0	0		solyc01g110700.2.1	35.2	not assigned.unknown	genomic_reference:SL2.40ch01 gene_region:89071526-89315619 transcript_region:SL2.40ch01:89071526..89315619- functional_description:"Unknown Protein (AHRD V1)"
Solyc02g021260.1.1	119.731	0.986718	0.179738	4.02507e-08	1.11897e-05			Solyc09g074270.2.1	364.793	0.738513	0.113437	7.49958e-11	2.13763e-08			Solyc01g110950.2		Solycc01g111180.2.1 Unknown Protein (AHRD V1)		AT5G47430.1	DWNN domain, a CCHC-type zinc finger; FUNCTIONS IN: zinc ion binding, nucleic acid binding; INVOLVED IN: biological_process unknown; LOCATED IN: nucleus; EXPRESSED IN: 25 plant structures; EXPRESSED DURING: 14 growth stages; CONTAINS InterPro DOMAIN/s: DWNN domain (InterPro:IPR014891), Zinc finger, RING-type (InterPro:IPR001841), Zinc finger, CCHC-type (InterPro:IPR001878); BEST Arabidopsis thali…	protein_coding	0	0	0	0		solyc01g110950.2.1	27.3.67	RNA.regulation of transcription.putative transcription regulator	moderately similar to ( 244) AT5G47430 | Symbols: | zinc ion binding | chr5:19235819-19240147 REVERSEmoderately similar to ( 248) loc_os10g29560 12010.m05825 protein expressed protein COG5222 DWNN genomic_reference:SL2.40ch01 gene_region:89165957-89167104 transcript_region:SL2.40ch01:89165957..89167104- go_terms:GO:0005634,GO:0000151 functional_description:"Retinoblastoma-binding protein (AHRD V1…
Solyc02g089130.2.1	135.64	-0.941967	0.171677	4.09126e-08	1.12501e-05			Solyc03g044880.2.1	680.584	-1.22704	0.188938	8.33623e-11	2.3497e-08			Solyc01g111080.2		Solycc01g110950.2.1 Retinoblastoma-binding protein (AHRD V1 *--- A1DG43_NEOFI); contains Interpro domain(s) IPR014891 DWNN domain		AT1G75750.1	GA-responsive GAST1 protein homolog regulated by BR and GA antagonistically. Possibly involved in cell elongation based on expression data	protein_coding	GAST1 PROTEIN HOMOLOG 1 (GASA1)	GAST1 PROTEIN HOMOLOG 1 (GASA1)	0	0		solyc01g111080.2.1	17.6.3	hormone metabolism.gibberelin.induced-regulated-responsive-activated	very weakly similar to (86.3) AT1G75750 | Symbols: GASA1 | GASA1 (GAST1 PROTEIN HOMOLOG 1) | chr1:28441813-28442284 REVERSEGASA genomic_reference:SL2.40ch01 gene_region:89203284-89226964 transcript_region:SL2.40ch01:89203284..89226964- go_terms:GO:0005515 functional_description:"Gibberellin-regulated protein 2 (AHRD V1 *--- B6UGG6_MAIZE); contains Interpro domain(s) IPR003854 Gibberellin regulate…
Solyc09g075730.2.1	199.524	-1.08536	0.198062	4.25625e-08	1.15779e-05			Solyc10g079910.1.1	264.411	-1.18055	0.182052	8.89237e-11	2.47892e-08			Solyc01g111180.2		Solycc01g111080.2.1 Gibberellin-regulated protein 2 (AHRD V1 *--- B6UGG6_MAIZE); contains Interpro domain(s) IPR003854 Gibberellin regulated protein		#N/A	#N/A	#N/A	#N/A	#N/A	#N/A	#N/A		solyc01g111180.2.1	35.2	not assigned.unknown	genomic_reference:SL2.40ch01 gene_region:89072019-89286640 transcript_region:SL2.40ch01:89072019..89286640- functional_description:"Unknown Protein (AHRD V1)"
Solyc04g072860.2.1	137.812	-1.15273	0.210548	4.3767e-08	1.17771e-05			Solyc03g111710.2.1	115.28	1.07478	0.166361	1.04338e-10	2.84608e-08			Solyc01g111500.2		Solycc01g111500.2.1 MYB transcription factor (AHRD V1 **** B9H191_POPTR); contains Interpro domain(s) IPR015495 Myb transcription factor		AT4G38620.1	Encodes a R2R3 MYB protein which is involved in the response to UV-B. It functions as a repressor of target gene expression. One of its target genes encodes cinnamate 4-hydroxylase; mutants accumulate sinapate esters in their leaves. MYB4 binds to its own promoter and represses its own expression. Nuclear localization of MYB4 depends on the action of the beta importin SAD2.	protein_coding	MYB DOMAIN PROTEIN 4 (MYB4)	MYB DOMAIN PROTEIN 4 (MYB4);MYB DOMAIN PROTEIN 4 (ATMYB4)	0	0		solyc01g111500.2.1	27.3.25	RNA.regulation of transcription.MYB domain transcription factor family	moderately similar to ( 304) AT4G38620 | Symbols: ATMYB4, MYB4 | MYB4; DNA binding / transcription factor | chr4:18053866-18054876 FORWARDmoderately similar to ( 295) MYB1_HORVU Myb-related protein Hv1 - Hordeum vulgare (Barley)moderately similar to ( 309) loc_os09g36730 12009.m06622 protein myb-related protein Hv1, putative, expressed genomic_reference:SL2.40ch01 gene_region:89480965-89482050 tr…
Solyc07g043050.1.1	214.42	-1.10548	0.201985	4.42259e-08	1.17771e-05			Solyc12g008660.1.1	211.705	1.11136	0.171992	1.03533e-10	2.84608e-08			Solyc01g111540.2		Solycc01g111540.2.1 Beta-galactosidase (AHRD V1 **** B2LYJ4_PETHY); contains Interpro domain(s) IPR001944 Glycoside hydrolase, family 35		AT2G16730.1	putative beta-galactosidase (BGAL13 gene)	protein_coding	(BGAL13)	BETA-GALACTOSIDASE 13 (BGAL13); (BGAL13)	0	0		solyc01g111540.2.1	26.3.2	misc.gluco-, galacto- and mannosidases.beta-galactosidase	highly similar to ( 966) AT2G16730 | Symbols: BGAL13 | BGAL13; beta-galactosidase | chr2:7261986-7266105 REVERSEhighly similar to ( 638) BGAL_ASPOF Beta-galactosidase precursor (EC 3.2.1.23) (Lactase) - Asparagus officinalis (Garden asparagus)highly similar to ( 879) loc_os08g43570 12008.m08331 protein beta-galactosidase precursor, putative, expressed Glyco_hydro_35 LacA Gal_Lectin genomic_refere…
Solyc03g121430.1.1	8.80055	-2.02662	0.370737	4.59109e-08	1.20985e-05			Solyc01g086850.2.1	198.831	-0.766132	0.118871	1.15543e-10	3.1182e-08			Solyc01g111570.2		Solycc01g111570.2.1 Receptor-like kinase (AHRD V1 *-*- A7VM42_MARPO); contains Interpro domain(s) IPR002290 Serine/threonine protein kinase		AT5G63940.1	Protein kinase protein with adenine nucleotide alpha hydrolases-like domain; FUNCTIONS IN: protein serine/threonine kinase activity, protein kinase activity, kinase activity, ATP binding; INVOLVED IN: protein amino acid phosphorylation, response to stress; LOCATED IN: cellular_component unknown; EXPRESSED IN: 24 plant structures; EXPRESSED DURING: 14 growth stages; CONTAINS InterPro DOMAIN/s: Usp…	protein_coding	0	0	0	0		solyc01g111570.2.1	29.4.1.57	protein.postranslational modification.kinase.receptor like cytoplasmatic kinase VII	moderately similar to ( 426) AT5G63940 | Symbols: | protein kinase family protein | chr5:25588254-25591229 FORWARDweakly similar to ( 199) NORK_MEDTR Nodulation receptor kinase precursor (EC 2.7.11.1) (Does not make infections protein 2) (Symbiosis receptor-like kinase) (MtSYMRK) - Medicago truncatula (Barrel medic)moderately similar to ( 409) loc_os03g13820 12003.m101264 protein ATP binding prot…
Solyc04g007530.2.1	184.362	-0.851155	0.156495	5.36191e-08	1.39796e-05			Solyc02g093270.2.1	252.251	-0.710727	0.110678	1.3487e-10	3.60146e-08			Solyc01g111950.2		Solycc01g111950.2.1 Receptor-like kinase (AHRD V1 *-*- A7VM42_MARPO); contains Interpro domain(s) IPR002290 Serine/threonine protein kinase		AT1G21590.1	Protein kinase protein with adenine nucleotide alpha hydrolases-like domain; FUNCTIONS IN: protein serine/threonine kinase activity, protein kinase activity, kinase activity, ATP binding; INVOLVED IN: protein amino acid phosphorylation, response to stress; LOCATED IN: cellular_component unknown; EXPRESSED IN: 22 plant structures; EXPRESSED DURING: 13 growth stages; CONTAINS InterPro DOMAIN/s: Usp…	protein_coding	0	0	0	0		solyc01g111950.2.1	29.4.1.57	protein.postranslational modification.kinase.receptor like cytoplasmatic kinase VII	moderately similar to ( 246) AT1G21590 | Symbols: | protein kinase family protein | chr1:7566613-7569694 REVERSEweakly similar to ( 171) NORK_MEDTR Nodulation receptor kinase precursor (EC 2.7.11.1) (Does not make infections protein 2) (Symbiosis receptor-like kinase) (MtSYMRK) - Medicago truncatula (Barrel medic)moderately similar to ( 246) loc_os03g62340 12003.m11110 protein ATP binding protein…
Solyc09g072900.2.1	444.805	0.501745	0.0922818	5.41545e-08	1.39796e-05			Solyc04g071900.2.1	441.489	0.863706	0.13496	1.55658e-10	4.11327e-08			Solyc01g112050.2		Solycc01g112050.2.1 Bzip transcription factor-like (AHRD V1 *-*- Q8RU34_ORYSJ); contains Interpro domain(s) IPR006867 Protein of unknown function DUF632		AT4G35240.1	Protein of unknown function (DUF630 and DUF632); INVOLVED IN: N-terminal protein myristoylation; LOCATED IN: plasma membrane; EXPRESSED IN: 24 plant structures; EXPRESSED DURING: 13 growth stages; CONTAINS InterPro DOMAIN/s: Protein of unknown function DUF630 (InterPro:IPR006868), Protein of unknown function DUF632 (InterPro:IPR006867); BEST Arabidopsis thaliana protein match is: Protein of unkno…	protein_coding	0	0	0	0		solyc01g112050.2.1	27.3.35	RNA.regulation of transcription.bZIP transcription factor family	highly similar to ( 550) AT4G35240 | Symbols: | unknown protein | chr4:16761479-16764324 REVERSEmoderately similar to ( 431) loc_os09g37520 12009.m06699 protein expressed proteinDUF632 DUF630 genomic_reference:SL2.40ch01 gene_region:89925103-89931698 transcript_region:SL2.40ch01:89925103..89931698- functional_description:"Bzip transcription factor-like (AHRD V1 *-*- Q8RU34_ORYSJ); contains Interp…
Solyc04g081870.2.1	322.85	-1.08496	0.199714	5.55501e-08	1.4195e-05			Solyc05g006490.2.1	1733.14	0.431439	0.0674817	1.62221e-10	4.24251e-08			Solyc02g014030.1		Solycc02g014030.1.1 Pto-like, Serine/threonine kinase protein, resistance protein		AT5G39000.1	Malectin/receptor-like protein kinase family protein; FUNCTIONS IN: kinase activity; INVOLVED IN: protein amino acid phosphorylation; LOCATED IN: endomembrane system; CONTAINS InterPro DOMAIN/s: Protein kinase, ATP binding site (InterPro:IPR017441), Malectin/receptor-like protein kinase (InterPro:IPR021720), Protein kinase, catalytic domain (InterPro:IPR000719), Serine-threonine/tyrosine-protein …	protein_coding	0	0	0	0		solyc02g014030.1.1	29.4.1.57	protein.postranslational modification.kinase.receptor like cytoplasmatic kinase VII	highly similar to ( 555) AT5G39000 | Symbols: | protein kinase family protein | chr5:15611860-15614481 FORWARDmoderately similar to ( 248) NORK_MEDTR Nodulation receptor kinase precursor (EC 2.7.11.1) (Does not make infections protein 2) (Symbiosis receptor-like kinase) (MtSYMRK) - Medicago truncatula (Barrel medic)highly similar to ( 560) loc_os03g21540 12003.m07558 protein protein kinase, putat…
Solyc09g074270.2.1	344.019	0.764912	0.140949	5.73505e-08	1.45085e-05			Solyc01g111640.2.1	306.46	-0.973547	0.153577	2.31044e-10	5.98075e-08			Solyc02g021230.2		Solycc02g021230.2.1 Regulatory protein (AHRD V1 **-- Q8LFS2_ARATH)		AT1G14590.1	Nucleotide-diphospho-sugar transferase family protein; CONTAINS InterPro DOMAIN/s: Nucleotide-diphospho-sugar transferase, predicted (InterPro:IPR005069); BEST Arabidopsis thaliana protein match is: Nucleotide-diphospho-sugar transferase family protein (TAIR:AT2G02061.1); Has 314 Blast hits to 308 proteins in 24 species: Archae - 0; Bacteria - 0; Metazoa - 0; Fungi - 0; Plants - 294; Viruses - 0;…	protein_coding	0	0	0	0		solyc02g021230.2.1	35.2	not assigned.unknown	moderately similar to ( 459) AT1G14590 | Symbols: | FUNCTIONS IN: molecular_function unknown; INVOLVED IN: biological_process unknown; LOCATED IN: chloroplast thylakoid lumen; CONTAINS InterPro DOMAIN/s: Nucleotide-diphospho-sugar transferase, predicted (InterPro:IPR005069); BEST Arabidopsis thaliana protein match is: unknown protein (TAIR:AT2G02061.1); Has 179 Blast hits to 175 proteins in 14 sp…
Solyc10g047240.1.1	41.6655	-1.46014	0.269806	6.23901e-08	1.56272e-05			Solyc04g007530.2.1	193.279	-0.956499	0.151132	2.46885e-10	6.32623e-08			Solyc02g021260.1		Solycc02g021260.1.1 B3 domain-containing protein LOC_Os12g40080 (AHRD V1 *-*- Y1208_ORYSJ); contains Interpro domain(s) IPR003340 Transcriptional factor B3		AT3G18990.1	Required for vernalization. Essential for the complete repression of FLC in vernalized plants. Required for the methylation of histone H3	protein_coding	REDUCED VERNALIZATION RESPONSE 1 (VRN1)	REPRODUCTIVE MERISTEM 39 (REM39);REDUCED VERNALIZATION RESPONSE 1 (VRN1)	0	0		solyc02g021260.1.1	27.3.41	RNA.regulation of transcription.B3 transcription factor family	very weakly similar to (80.1) AT3G18990 | Symbols: VRN1, REM39 | VRN1 (REDUCED VERNALIZATION RESPONSE 1); transcription repressor | chr3:6549077-6551568 REVERSE evidence_code:10F0H1E0IEG genomic_reference:SL2.40ch02 gene_region:13096096-13102938 transcript_region:SL2.40ch02:13096096..13102938+ go_terms:GO:0006355 functional_description:"B3 domain-containing protein LOC_Os12g40080 (AHRD V1 *-*- Y1…
Solyc09g010200.2.1	9.03102	-2.01334	0.372167	6.31049e-08	1.56513e-05			Solyc05g054490.2.1	1452.6	-0.891547	0.141038	2.59315e-10	6.5783e-08			Solyc02g021550.2		Solycc02g021550.2.1 Eukaryotic translation initiation factor 4E (AHRD V1 ***- Q00LS7_NICBE); contains Interpro domain(s) IPR001040 Eukaryotic translation initiation factor 4E (eIF-4E)		AT4G18040.1	eIF4E protein. The cum1 mutation affects the local spreading of CMV within the inoculated leaf, delaying accumulation of cucumber mosaic virus coat protein.	protein_coding	EUKARYOTIC TRANSLATION INITIATION FACTOR 4E (EIF4E)	EUKARYOTIC TRANSLATION INITIATION FACTOR 4E (EIF4E);EUKARYOTIC TRANSLATION INITIATION FACTOR 4E1 (eIF4E1);ARABIDOPSIS THALIANA EUKARYOTIC TRANSLATION INITATION FACTOR 4E1 (AT.EIF4E1);CUCUMOVIRUS MULTIPLICATION 1 (CUM1)	0	0		solyc02g021550.2.1	29.2.3	protein.synthesis.initiation	moderately similar to ( 231) AT4G18040 | Symbols: EIF4E, CUM1, AT.EIF4E1 | EIF4E (EUKARYOTIC TRANSLATION INITATION FACTOR 4E); RNA binding / RNA cap binding / protein binding / translation initiation factor | chr4:10016724-10018151 REVERSEmoderately similar to ( 249) IF4E1_ORYSA Eukaryotic translation initiation factor 4E-1 (eIF4E-1) (eIF-4E-1) (mRNA cap-binding protein) (eIF-4F 25 kDa subunit) (…
Solyc07g065920.2.1	86.0398	0.952725	0.176907	7.22622e-08	1.77484e-05			Solyc03g006860.2.1	264.782	-0.981035	0.15531	2.67365e-10	6.71536e-08			Solyc02g022890.1		Solycc02g022890.1.1 Fatty acid hydroxylase family protein expressed (AHRD V1 ***- Q9AY73_ORYSJ); contains Interpro domain(s) IPR006694 Fatty acid hydroxylase		AT2G34770.1	encodes a fatty acid hydroxylase, required for the AtBI-1-mediated suppression of programmed cell death.	protein_coding	FATTY ACID HYDROXYLASE 1 (FAH1)	FATTY ACID HYDROXYLASE 1 (FAH1);ARABIDOPSIS FATTY ACID HYDROXYLASE 1 (ATFAH1)	0	0		solyc02g022890.1.1	11.8.1	lipid metabolism.'exotics' (steroids, squalene etc).sphingolipids	weakly similar to ( 110) AT2G34770 | Symbols: FAH1 | FAH1 (FATTY ACID HYDROXYLASE 1); catalytic/ fatty acid alpha-hydroxylase | chr2:14666776-14668061 FORWARDweakly similar to ( 107) loc_os03g56820 12003.m101521 protein inositolphosphorylceramide-B C-26 hydroxylase, putative, expressed evidence_code:10F0H1E0IEG genomic_reference:SL2.40ch02 gene_region:15086746-15087946 transcript_region:SL2.40ch0…
Solyc04g058180.2.1	458.504	-0.54967	0.10245	8.08325e-08	1.96625e-05			Solyc07g064670.2.1	681.324	-1.02379	0.16234	2.85547e-10	7.10173e-08			Solyc02g024020.2		Solycc02g024020.2.1 Arf-GAP with GTPase, ANK repeat and PH domain-containing protein 3 (AHRD V1 *--* AGAP3_MOUSE); contains Interpro domain(s) IPR001164 Arf GTPase activating protein		AT4G21160.1	ADP-ribosylation factor GTPase-activating protein containing zinc finger and C2 domains and a novel PI-3-P-binding protein region. Binds PI-3-P. Highest expression levels in flowering tissue, rosettes and roots. A member of ARF GAP domain (AGD), A thaliana has 15 members, grouped into four classes.	protein_coding	(ZAC)	(ZAC);ARF-GAP DOMAIN 12 (AGD12)	0	0		solyc02g024020.2.1	27.3.11	RNA.regulation of transcription.C2H2 zinc finger family	moderately similar to ( 481) AT4G21160 | Symbols: ZAC | ZAC; ARF GTPase activator/ phospholipid binding | chr4:11284694-11286532 FORWARDmoderately similar to ( 423) loc_os06g40704 12006.m91863 protein ZAC, putative, expressed ArfGap ArfGap COG5347 C2 C2 C2 genomic_reference:SL2.40ch02 gene_region:15499054-15510025 transcript_region:SL2.40ch02:15499054..15510025- go_terms:GO:0008060,GO:0005543 fun…
Solyc01g086850.2.1	183.783	-0.806546	0.15086	8.97533e-08	2.14206e-05			Solyc11g066400.1.1	51.2571	-1.79495	0.284762	2.91344e-10	7.17554e-08			Solyc02g037530.2		Solycc02g037530.2.1 Auxin response factor 8 (AHRD V1 **** A7L5C4_SOLLC); contains Interpro domain(s) IPR010525 Auxin response factor		AT5G37020.1	Encodes a member of the auxin response factor family. Mediates auxin response via expression of auxin regulated genes. Acts redundantly with ARF6 to control stamen elongation and flower maturation. Expression of ARF8 is controlled by miR167.	protein_coding	AUXIN RESPONSE FACTOR 8 (ARF8)	AUXIN RESPONSE FACTOR 8 (ARF8); (ATARF8)	0	0		solyc02g037530.2.1	27.3.4	RNA.regulation of transcription.ARF, Auxin Response Factor family	highly similar to ( 994) AT5G37020 | Symbols: ARF8 | ARF8 (AUXIN RESPONSE FACTOR 8); transcription factor | chr5:14630151-14633916 FORWARDhighly similar to ( 905) loc_os04g57610 12004.m35224 protein auxin response factor 8, putative, expressedAuxin_resp B3 genomic_reference:SL2.40ch02 gene_region:21756443-21766699 transcript_region:SL2.40ch02:21756443..21766699+ go_terms:GO:0003700 functional_des…
Solyc06g082350.2.1	345.793	-0.615988	0.115196	8.92733e-08	2.14206e-05			Solyc01g087890.2.1	867.418	0.473583	0.0751521	2.94471e-10	7.18283e-08			Solyc02g050270.1		Solycc02g050270.1.1 Unknown Protein (AHRD V1)		#N/A	#N/A	#N/A	#N/A	#N/A	#N/A	#N/A		solyc02g050270.1.1	35.2	not assigned.unknown	evidence_code:10F0H0E0IEG genomic_reference:SL2.40ch02 gene_region:25109134-25114081 transcript_region:SL2.40ch02:25109134..25114081- functional_description:"Unknown Protein (AHRD V1)"
Solyc01g097340.2.1	2473.32	0.411563	0.0772412	9.91455e-08	2.3441e-05			Solyc04g071890.2.1	788.429	0.649041	0.103109	3.0795e-10	7.44008e-08			Solyc02g062670.2		Solycc02g062670.2.1 Tubby-like F-box protein 5 (AHRD V1 ***- TLP5_ORYSJ); contains Interpro domain(s) IPR000007 Tubby, C-terminal		AT2G18280.1	Member of TLP family	protein_coding	TUBBY LIKE PROTEIN 2 (TLP2)	TUBBY LIKE PROTEIN 2 (TLP2);TUBBY LIKE PROTEIN 2 (AtTLP2)	0	0		solyc02g062670.2.1	29.5.11.4.3.2	protein.degradation.ubiquitin.E3.SCF.FBOX	moderately similar to ( 442) AT2G18280 | Symbols: AtTLP2 | AtTLP2 (TUBBY LIKE PROTEIN 2); phosphoric diester hydrolase/ transcription factor | chr2:7946754-7948176 FORWARDmoderately similar to ( 470) loc_os02g47640 12002.m09798 protein tubby-like protein, putative, expressed Tub genomic_reference:SL2.40ch02 gene_region:28977418-28979852 transcript_region:SL2.40ch02:28977418..28979852+ go_terms:GO…
Solyc03g121780.1.1	18.4878	-1.86232	0.350227	1.05219e-07	2.46466e-05			Solyc04g072860.2.1	145.242	-1.2359	0.196479	3.16971e-10	7.51488e-08			Solyc02g065170.2		Solycc02g065170.2.1 Laccase-22 (AHRD V1 **-- LAC22_ORYSJ); contains Interpro domain(s) IPR001117 Multicopper oxidase, type 1		AT5G66920.1	SKU5 similar 17 (sks17); FUNCTIONS IN: oxidoreductase activity, copper ion binding; INVOLVED IN: response to karrikin; LOCATED IN: cell wall, plant-type cell wall; EXPRESSED IN: 21 plant structures; EXPRESSED DURING: 13 growth stages; CONTAINS InterPro DOMAIN/s: Multicopper oxidase, type 3 (InterPro:IPR011707), Cupredoxin (InterPro:IPR008972), Multicopper oxidase, type 2 (InterPro:IPR011706), Mul…	protein_coding	SKU5 SIMILAR 17 (sks17)	SKU5 SIMILAR 17 (sks17)	0	0		solyc02g065170.2.1	26.7	misc.oxidases - copper, flavone etc.	highly similar to ( 776) AT5G66920 | Symbols: sks17 | sks17 (SKU5 Similar 17); copper ion binding / oxidoreductase | chr5:26722963-26725370 FORWARDhighly similar to ( 574) NTP3_TOBAC Pollen-specific protein NTP303 precursor - Nicotiana tabacum (Common tobacco)highly similar to ( 684) loc_os07g02810 12007.m04753 protein L-ascorbate oxidase homolog precursor, putative, expressed Cu-oxidase_3 Cu-oxi…
Solyc02g089210.2.1	214.978	-1.03694	0.195485	1.13018e-07	2.62305e-05			Solyc08g078620.1.1	55.8117	-1.76155	0.28003	3.16328e-10	7.51488e-08			Solyc02g065660.2		Solycc02g065660.2.1 WPP domain-interacting tail-anchored protein 1 (AHRD V1 ***- WIT1_ARATH)		AT5G11390.1	Encodes one of the WPP domain-interacting proteins (WIT1/AT5G11390, WIT2/AT1G68910) required for RanGAP nuclear envelope association in root tip cells. Ran GTPase plays essential roles in multiple cellular processes, including nucleocytoplasmic transport, spindle formation, and postmitotic nuclear envelope reassembly. The cytoplasmic Ran GTPase activating protein RanGAP is critical to establish a…	protein_coding	WPP DOMAIN-INTERACTING PROTEIN 1 (WIT1)	WPP DOMAIN-INTERACTING PROTEIN 1 (WIT1)	0	0		solyc02g065660.2.1	29.3.1	protein.targeting.nucleus	moderately similar to ( 294) AT5G11390 | Symbols: | unknown protein | chr5:3633971-3636418 FORWARDmoderately similar to ( 266) loc_os05g15140 12005.m083658 protein expressed protein genomic_reference:SL2.40ch02 gene_region:31386857-31391603 transcript_region:SL2.40ch02:31386857..31391603- go_terms:GO:0042802 functional_description:"WPP domain-interacting tail-anchored protein 1 (AHRD V1 ***- WIT1…
Solyc05g054030.2.1	85.0559	-1.23385	0.232733	1.14811e-07	2.64046e-05			Solyc09g075120.2.1	1603.76	-0.713167	0.113851	3.752e-10	8.73217e-08			Solyc02g067150.2		Solycc02g067150.2.1 Pro-resilin (AHRD V1 **-- B6T4Q5_MAIZE)		AT3G29075.1	glycine-rich protein; FUNCTIONS IN: molecular_function unknown; INVOLVED IN: biological_process unknown; LOCATED IN: cellular_component unknown; EXPRESSED IN: 25 plant structures; EXPRESSED DURING: 15 growth stages; BEST Arabidopsis thaliana protein match is: unknown protein (TAIR:AT5G39570.1); Has 110108 Blast hits to 41750 proteins in 1670 species: Archae - 199; Bacteria - 11749; Metazoa - 3476…	protein_coding	0	0	0	0		solyc02g067150.2.1	35.2	not assigned.unknown	very weakly similar to (80.9) loc_os06g12580 12006.m32024 protein pro-resilin precursor, putative, expressed genomic_reference:SL2.40ch02 gene_region:31930256-31931532 transcript_region:SL2.40ch02:31930256..31931532+ functional_description:"Pro-resilin (AHRD V1 **-- B6T4Q5_MAIZE)"
Solyc05g024160.2.1	189.005	-1.04224	0.197129	1.24294e-07	2.83278e-05			Solyc10g008170.2.1	56.5633	-1.43648	0.229307	3.74167e-10	8.73217e-08			Solyc02g067190.2		Solycc02g067190.2.1 UPF0497 membrane protein 2 (AHRD V1 ***- U4972_MAIZE); contains Interpro domain(s) IPR006459 Uncharacterised protein family UPF0497, trans-membrane plant subgroup		AT5G15290.1	Uncharacterised protein family (UPF0497); CONTAINS InterPro DOMAIN/s: Uncharacterised protein family UPF0497, trans-membrane plant (InterPro:IPR006702), Uncharacterised protein family UPF0497, trans-membrane plant subgroup (InterPro:IPR006459); BEST Arabidopsis thaliana protein match is: Uncharacterised protein family (UPF0497) (TAIR:AT1G14160.1); Has 635 Blast hits to 635 proteins in 21 species:…	protein_coding	CASPARIAN STRIP MEMBRANE DOMAIN PROTEIN 5 (CASP5)	CASPARIAN STRIP MEMBRANE DOMAIN PROTEIN 5 (CASP5)	0	0		solyc02g067190.2.1	35.2	not assigned.unknown	weakly similar to ( 187) AT5G15290 | Symbols: | integral membrane family protein | chr5:4967094-4967846 FORWARDweakly similar to ( 197) loc_os06g12500 12006.m05966 protein plant integral membrane protein TIGR01569 containing protein, expressedDUF588 genomic_reference:SL2.40ch02 gene_region:31964035-31965710 transcript_region:SL2.40ch02:31964035..31965710+ functional_description:"UPF0497 membrane …
Solyc02g079180.1.1	46.1758	1.35377	0.25645	1.29971e-07	2.92965e-05			Solyc01g090080.1.1	110.914	-1.06883	0.171587	4.69077e-10	1.08178e-07			Solyc02g068030.1		Solycc02g068030.1.1 Unknown Protein (AHRD V1)		AT3G27250.1	unknown protein; BEST Arabidopsis thaliana protein match is: unknown protein (TAIR:AT5G40800.1); Has 104 Blast hits to 104 proteins in 13 species: Archae - 0; Bacteria - 0; Metazoa - 0; Fungi - 0; Plants - 104; Viruses - 0; Other Eukaryotes - 0 (source: NCBI BLink).	protein_coding	0	0	0	0		solyc02g068030.1.1	35.2	not assigned.unknown	weakly similar to ( 149) AT3G27250 | Symbols: | unknown protein | chr3:10061633-10062481 FORWARD evidence_code:10F0H0E1IEG genomic_reference:SL2.40ch02 gene_region:32661807-32662649 transcript_region:SL2.40ch02:32661807..32662649- functional_description:"Unknown Protein (AHRD V1)"
Solyc02g092820.2.1	692.2	0.721742	0.136755	1.3086e-07	2.92965e-05			Solyc02g082310.1.1	210.711	-1.13694	0.182681	4.85872e-10	1.09076e-07			Solyc02g068190.1		Solycc02g068190.1.1 ATP-dependent RNA helicase (AHRD V1 **** B7S8F6_9HYME); contains Interpro domain(s) IPR011545 DNA/RNA helicase, DEAD/DEAH box type, N-terminal		AT2G33730.1	P-loop containing nucleoside triphosphate hydrolases superfamily protein; FUNCTIONS IN: helicase activity, nucleic acid binding, ATP binding, ATP-dependent helicase activity; LOCATED IN: nucleus, cytoplasm; EXPRESSED IN: 25 plant structures; EXPRESSED DURING: 14 growth stages; CONTAINS InterPro DOMAIN/s: RNA helicase, DEAD-box type, Q motif (InterPro:IPR014014), DNA/RNA helicase, DEAD/DEAH box ty…	protein_coding	0	0	0	0		solyc02g068190.1.1	27.1.2	RNA.processing.RNA helicase	highly similar to ( 866) AT2G33730 | Symbols: | DEAD box RNA helicase, putative | chr2:14265679-14267880 REVERSEmoderately similar to ( 270) DB10_NICSY ATP-dependent RNA helicase-like protein DB10 (EC 3.6.1.-) - Nicotiana sylvestris (Wood tobacco)highly similar to ( 855) loc_os03g50090 12003.m101465 protein ATP-dependent RNA helicase DDX23, putative, expressed SrmB PRK11776 PRK01297 PRK10590 PRK1…
Solyc02g093930.2.1	435.341	0.600251	0.113869	1.3539e-07	2.97835e-05			Solyc02g084710.2.1	742.165	-0.743957	0.119486	4.77627e-10	1.09076e-07			Solyc02g068510.1		Solycc02g068510.1.1 Zinc-binding protein (AHRD V1 **-- Q948W7_PEA); contains Interpro domain(s) IPR006734 Protein of unknown function DUF597		AT1G31040.1	PLATZ transcription factor family protein; CONTAINS InterPro DOMAIN/s: Protein of unknown function DUF597 (InterPro:IPR006734); BEST Arabidopsis thaliana protein match is: PLATZ transcription factor family protein (TAIR:AT2G12646.1); Has 411 Blast hits to 411 proteins in 26 species: Archae - 0; Bacteria - 0; Metazoa - 0; Fungi - 0; Plants - 411; Viruses - 0; Other Eukaryotes - 0 (source: NCBI BLi…	protein_coding	0	0	0	0		solyc02g068510.1.1	27.3.99	RNA.regulation of transcription.unclassified	moderately similar to ( 268) AT1G31040 | Symbols: | unknown protein | chr1:11069793-11072182 REVERSEmoderately similar to ( 243) loc_os06g45540 12006.m09082 protein zinc-binding protein, putative, expressedPLATZ evidence_code:10F0H1E0IEG genomic_reference:SL2.40ch02 gene_region:33042372-33045458 transcript_region:SL2.40ch02:33042372..33045458- functional_description:"Zinc-binding protein (AHRD V1…
Solyc09g089690.2.1	686.608	0.431404	0.0818306	1.35009e-07	2.97835e-05			Solyc05g051660.1.1	384.627	-0.664858	0.106828	4.85726e-10	1.09076e-07			Solyc02g069930.1		Solycc02g069930.1.1 Lipase-like protein (AHRD V1 **-- Q9M3D1_ARATH); contains Interpro domain(s) IPR000073 Alpha/beta hydrolase fold-1		AT5G14980.1	alpha/beta-Hydrolases superfamily protein; BEST Arabidopsis thaliana protein match is: alpha/beta-Hydrolases superfamily protein (TAIR:AT5G19290.1); Has 3141 Blast hits to 3138 proteins in 1076 species: Archae - 24; Bacteria - 2044; Metazoa - 145; Fungi - 150; Plants - 435; Viruses - 33; Other Eukaryotes - 310 (source: NCBI BLink).	protein_coding	0	0	0	0		solyc02g069930.1.1	11.9.2	lipid metabolism.lipid degradation.lipases	moderately similar to ( 332) AT5G14980 | Symbols: | esterase/lipase/thioesterase family protein | chr5:4849600-4850583 FORWARDmoderately similar to ( 317) loc_os01g21560 12001.m08640 protein monoglyceride lipase, putative, expressed PldB evidence_code:10F0H1E1IEG genomic_reference:SL2.40ch02 gene_region:34286456-34287415 transcript_region:SL2.40ch02:34286456..34287415- go_terms:GO:0004622 functio…
Solyc03g118160.1.1	216.776	0.820633	0.15648	1.56854e-07	3.42076e-05			Solyc01g099840.2.1	956.995	0.996744	0.161243	6.34472e-10	1.41187e-07			Solyc02g070620.2		Solycc02g070620.2.1 F-box family protein (AHRD V1 ***- B9GFB6_POPTR); contains Interpro domain(s) IPR001810 Cyclin-like F-box		AT3G23880.1	F-box and associated interaction domains-containing protein; FUNCTIONS IN: molecular_function unknown; INVOLVED IN: biological_process unknown; LOCATED IN: nucleus; EXPRESSED IN: 16 plant structures; EXPRESSED DURING: 10 growth stages; CONTAINS InterPro DOMAIN/s: F-box domain, cyclin-like (InterPro:IPR001810), F-box domain, Skp2-like (InterPro:IPR022364), F-box associated domain, type 3 (InterPro…	protein_coding	0	0	0	0		solyc02g070620.2.1	29.5.11.4.3.2	protein.degradation.ubiquitin.E3.SCF.FBOX	very weakly similar to (83.6) AT3G23880 | Symbols: | F-box family protein | chr3:8622061-8623155 REVERSE genomic_reference:SL2.40ch02 gene_region:34901450-34903246 transcript_region:SL2.40ch02:34901450..34903246+ functional_description:"F-box family protein (AHRD V1 ***- B9GFB6_POPTR); contains Interpro domain(s) IPR001810 Cyclin-like F-box "
Solyc01g007230.2.1	343.78	-0.719056	0.137267	1.62004e-07	3.48233e-05			Solyc05g045670.2.1	480.105	-0.853929	0.138458	6.94138e-10	1.51801e-07			Solyc02g070790.2		Solycc02g070790.2.1 3-oxoacyl-(Acyl-carrier-protein) synthase 2 (AHRD V1 **** D0ZZB8_CHLPP); contains Interpro domain(s) IPR017568 3-oxoacyl-[acyl-carrier-protein] synthase 2		AT5G46290.3	Encodes beta-ketoacyl-[acyl carrier protein] synthase I (KASI). Crucial for fatty acid synthesis. Plays a role in chloroplast division and embryo development.	protein_coding	3-KETOACYL-ACYL CARRIER PROTEIN SYNTHASE I (KASI)	3-KETOACYL-ACYL CARRIER PROTEIN SYNTHASE I (KASI)	0	0		solyc02g070790.2.1	11.1.3	lipid metabolism.FA synthesis and FA elongation.ketoacyl ACP synthase	highly similar to ( 775) AT5G46290 | Symbols: KAS I | KAS I (3-KETOACYL-ACYL CARRIER PROTEIN SYNTHASE I); catalytic/ fatty-acid synthase | chr5:18774439-18776629 REVERSEhighly similar to ( 702) KASC1_HORVU 3-oxoacyl-[acyl-carrier-protein] synthase I, chloroplast precursor (EC 2.3.1.41) (Beta-ketoacyl-ACP synthase I) (KAS I) - Hordeum vulgare (Barley)highly similar to ( 717) loc_os06g09630 12006.m…
Solyc02g068030.1.1	217.47	0.883987	0.168781	1.62777e-07	3.48233e-05			Solyc11g061760.1.1	138.356	-0.894035	0.144946	6.91385e-10	1.51801e-07			Solyc02g076690.2		Solycc02g076690.2.1 Cathepsin B-like cysteine proteinase (AHRD V1 **-* CYSP_SCHMA); contains Interpro domain(s) IPR013128 Peptidase C1A, papain		AT1G09850.1	Arabidopsis thaliana papain-like cysteine peptidase	protein_coding	XYLEM BARK CYSTEINE PEPTIDASE 3 (XBCP3)	XYLEM BARK CYSTEINE PEPTIDASE 3 (XBCP3)	0	0		solyc02g076690.2.1	29.5.3	protein.degradation.cysteine protease	moderately similar to ( 352) AT1G09850 | Symbols: XBCP3 | XBCP3 (xylem bark cysteine peptidase 3); cysteine-type endopeptidase/ cysteine-type peptidase | chr1:3201848-3203875 FORWARDmoderately similar to ( 335) ORYA_ORYSA Oryzain alpha chain precursor (EC 3.4.22.-) - Oryza sativa (Rice)moderately similar to ( 340) loc_os05g43230 12005.m08451 protein cysteine proteinase RD21a precursor, putative, …
Solyc02g082420.2.1	189.231	-0.671092	0.128231	1.6636e-07	3.48233e-05			Solyc10g054010.1.1	111.026	-1.33517	0.218004	9.09682e-10	1.97238e-07			Solyc02g077080.2		Solycc02g077080.2.1 Os06g0207500 protein (Fragment) (AHRD V1 **-- Q0DDQ9_ORYSJ); contains Interpro domain(s) IPR004253 Protein of unknown function DUF231, plant		AT1G29050.1	Encodes a member of the TBL (TRICHOME BIREFRINGENCE-LIKE) gene family containing a plant-specific DUF231 (domain of unknown function) domain. TBL gene family has 46 members, two of which (TBR/AT5G06700 and TBL3/AT5G01360) have been shown to be involved in the synthesis and deposition of secondary wall cellulose, presumably by influencing the esterification state of pectic polymers. A nomenclature…	protein_coding	TRICHOME BIREFRINGENCE-LIKE 38 (TBL38)	TRICHOME BIREFRINGENCE-LIKE 38 (TBL38)	0	0		solyc02g077080.2.1	31.1	cell.organisation	moderately similar to ( 497) AT1G29050 | Symbols: | unknown protein | chr1:10136376-10139082 REVERSEmoderately similar to ( 466) loc_os01g46350 12001.m10833 protein expressed proteinDUF231 genomic_reference:SL2.40ch02 gene_region:36713146-36717503 transcript_region:SL2.40ch02:36713146..36717503+ functional_description:"Os06g0207500 protein (Fragment) (AHRD V1 **-- Q0DDQ9_ORYSJ); contains Interpro…
Solyc04g076600.1.1	16.3033	1.77825	0.339908	1.68079e-07	3.48233e-05			Solyc12g099970.1.1	1053.84	0.794458	0.129886	9.56191e-10	2.05565e-07			Solyc02g077190.1		Solycc02g077190.1.1 Unknown Protein (AHRD V1)		#N/A	#N/A	#N/A	#N/A	#N/A	#N/A	#N/A		solyc02g077190.1.1	35.2	not assigned.unknown	evidence_code:10F0H0E0IEG genomic_reference:SL2.40ch02 gene_region:36773791-36776397 transcript_region:SL2.40ch02:36773791..36776397+ functional_description:"Unknown Protein (AHRD V1)"
Solyc05g006830.2.1	50.0367	-1.43134	0.273572	1.67649e-07	3.48233e-05			Solyc10g081810.1.1	13.6851	1.9922	0.325803	9.67195e-10	2.06183e-07			Solyc02g078380.2		Solycc02g078380.2.1 Aluminum-induced protein-like protein (AHRD V1 **-- Q8S2R9_THEHA)		AT4G27450.1	Aluminium induced protein with YGL and LRDR motifs; FUNCTIONS IN: molecular_function unknown; INVOLVED IN: biological_process unknown; LOCATED IN: cytosol, nucleus, plasma membrane; EXPRESSED IN: 25 plant structures; EXPRESSED DURING: 14 growth stages; BEST Arabidopsis thaliana protein match is: Aluminium induced protein with YGL and LRDR motifs (TAIR:AT3G15450.1); Has 30201 Blast hits to 17322 p…	protein_coding	0	0	0	0		solyc02g078380.2.1	17.2.3	hormone metabolism.auxin.induced-regulated-responsive-activated	moderately similar to ( 218) AT4G27450 | Symbols: | unknown protein | chr4:13727665-13728683 REVERSEmoderately similar to ( 251) TSJT1_TOBAC Stem-specific protein TSJT1 - Nicotiana tabacum (Common tobacco)weakly similar to ( 197) loc_os03g53270 12003.m35408 protein stem-specific protein TSJT1, putative, expressedWali7 Gn_AT_II genomic_reference:SL2.40ch02 gene_region:37662239-37663693 transcript_…
Solyc09g005770.1.1	126.465	-0.828695	0.158444	1.69313e-07	3.48233e-05			Solyc09g065240.2.1	831.301	-0.694184	0.113563	9.79327e-10	2.0703e-07			Solyc02g078470.2		Solycc02g078470.2.1 Unknown Protein (AHRD V1)		#N/A	#N/A	#N/A	#N/A	#N/A	#N/A	#N/A		solyc02g078470.2.1	35.2	not assigned.unknown	very weakly similar to (90.5) loc_os06g51500 12006.m09673 protein expressed protein genomic_reference:SL2.40ch02 gene_region:37715585-37718968 transcript_region:SL2.40ch02:37715585..37718968+ functional_description:"Unknown Protein (AHRD V1)"
Solyc09g061890.2.1	266.325	-0.72154	0.137857	1.65895e-07	3.48233e-05			Solyc10g085920.1.1	414.11	-0.88631	0.145292	1.0594e-09	2.22107e-07			Solyc02g078590.1		Solycc02g078590.1.1 Alpha-1 4-galactosyltransferase (AHRD V1 *-*- Q0R0H6_MOUSE); contains Interpro domain(s) IPR007652 Alpha 1,4-glycosyltransferase conserved region		AT1G61050.1	alpha 1,4-glycosyltransferase family protein; FUNCTIONS IN: transferase activity, transferring glycosyl groups, transferase activity; INVOLVED IN: biological_process unknown; LOCATED IN: Golgi stack; CONTAINS InterPro DOMAIN/s: Alpha 1,4-glycosyltransferase conserved region (InterPro:IPR007652), Glycosyltransferase, DXD sugar-binding region (InterPro:IPR007577); BEST Arabidopsis thaliana protein …	protein_coding	0	0	0	0		solyc02g078590.1.1	26.2	misc.UDP glucosyl and glucoronyl transferases	moderately similar to ( 336) AT1G61050 | Symbols: | alpha 1,4-glycosyltransferase family protein / glycosyltransferase sugar-binding DXD motif-containing protein | chr1:22486736-22488043 FORWARDmoderately similar to ( 322) loc_os04g44740 12004.m09431 protein transferase/ transferase, transferring glycosyl groups, putative, expressed Gb3_synth evidence_code:10F1H1E1IEG genomic_reference:SL2.40ch02…
Solyc05g046360.2.1	44.5501	-1.61471	0.309312	1.78609e-07	3.64392e-05			Solyc07g042130.2.1	212.187	-1.089	0.178849	1.13635e-09	2.36287e-07			Solyc02g078690.1		Solycc02g078690.1.1 Serine carboxypeptidase K10B2.2 (AHRD V1 **** B6TSK4_MAIZE); contains Interpro domain(s) IPR001563 Peptidase S10, serine carboxypeptidase		AT1G11080.2	serine carboxypeptidase-like 31 (scpl31); FUNCTIONS IN: serine-type carboxypeptidase activity; INVOLVED IN: proteolysis; LOCATED IN: endomembrane system; EXPRESSED IN: 17 plant structures; EXPRESSED DURING: 4 anthesis, C globular stage, petal differentiation and expansion stage, E expanded cotyledon stage, D bilateral stage; CONTAINS InterPro DOMAIN/s: Peptidase S10, serine carboxypeptidase (Inte…	protein_coding	SERINE CARBOXYPEPTIDASE-LIKE 31 (scpl31)	SERINE CARBOXYPEPTIDASE-LIKE 31 (scpl31)	0	0		solyc02g078690.1.1	29.5.5	protein.degradation.serine protease	highly similar to ( 645) AT1G11080 | Symbols: scpl31 | scpl31 (serine carboxypeptidase-like 31); serine-type carboxypeptidase | chr1:3694917-3697759 REVERSEmoderately similar to ( 431) CBP2_WHEAT Serine carboxypeptidase 2 (EC 3.4.16.6) (Serine carboxypeptidase II) (Carboxypeptidase D) (CPDW-II) (CP-WII) [Contains: Serine carboxypeptidase 2 chain A (Serine carboxypeptidase II chain A); Serine carb…
Solyc09g060090.2.1	269.096	-0.70632	0.135566	1.8867e-07	3.81838e-05			Solyc08g068050.2.1	1002.05	-0.724197	0.119053	1.17956e-09	2.43278e-07			Solyc02g078700.2		Solycc02g078700.2.1 C20orf11 homolog (AHRD V1 **-- B5X636_SALSA); contains Interpro domain(s) IPR019589 Ran binding protein, CRA domain		AT1G61150.1	LisH and RanBPM domains containing protein; CONTAINS InterPro DOMAIN/s: LisH dimerisation motif, subgroup (InterPro:IPR013720), Ran binding protein, CRA domain (InterPro:IPR019589), CTLH, C-terminal LisH motif (InterPro:IPR006595), LisH dimerisation motif (InterPro:IPR006594), Ran binding protein-like, CRA domain (InterPro:IPR013144); BEST Arabidopsis thaliana protein match is: LisH and RanBPM do…	protein_coding	0	0	0	0		solyc02g078700.2.1	35.2	not assigned.unknown	moderately similar to ( 218) AT1G61150 | Symbols: | FUNCTIONS IN: molecular_function unknown; INVOLVED IN: biological_process unknown; LOCATED IN: cellular_component unknown; EXPRESSED IN: 23 plant structures; EXPRESSED DURING: 13 growth stages; CONTAINS InterPro DOMAIN/s: CTLH, C-terminal to LisH motif (InterPro:IPR006595), CT11-RanBPM (InterPro:IPR013144); BEST Arabidopsis thaliana protein matc…
Solyc08g069020.1.1	38.4885	-1.8257	0.350512	1.90183e-07	3.81845e-05			Solyc07g045440.1.1	1792.15	-0.541409	0.0894352	1.41602e-09	2.89689e-07			Solyc02g078810.2		Solycc02g078810.2.1 Bromodomain protein (AHRD V1 ***- B9H245_POPTR); contains Interpro domain(s) IPR001487 Bromodomain		AT1G61215.1	Bromodomain protein with a DNA binding motif	protein_coding	BROMODOMAIN 4 (BRD4)	BROMODOMAIN 4 (BRD4)	0	0		solyc02g078810.2.1	27.3.42	RNA.regulation of transcription.Bromodomain proteins	weakly similar to ( 194) AT1G61215 | Symbols: BRD4 | BRD4 (BROMODOMAIN 4); DNA binding | chr1:22573173-22575374 FORWARDweakly similar to ( 114) loc_os07g37800 12007.m29230 protein DNA binding protein, putative, expressed genomic_reference:SL2.40ch02 gene_region:38041787-38045657 transcript_region:SL2.40ch02:38041787..38045657+ go_terms:GO:0003677 functional_description:"Bromodomain protein (AHRD …
Solyc02g067190.2.1	20.5588	-1.7098	0.328601	1.95797e-07	3.90021e-05			Solyc11g013490.1.1	1426.14	-1.02141	0.168858	1.45778e-09	2.93608e-07			Solyc02g078850.1		Solycc02g078850.1.1 Unknown Protein (AHRD V1)		AT4G21620.1	glycine-rich protein; FUNCTIONS IN: molecular_function unknown; INVOLVED IN: biological_process unknown; LOCATED IN: endomembrane system; EXPRESSED IN: 22 plant structures; EXPRESSED DURING: 13 growth stages; BEST Arabidopsis thaliana protein match is: unknown protein (TAIR:AT2G19000.1); Has 6132 Blast hits to 3336 proteins in 421 species: Archae - 1; Bacteria - 1011; Metazoa - 2762; Fungi - 292;…	protein_coding	0	0	0	0		solyc02g078850.1.1	35.2	not assigned.unknown	evidence_code:10F1H0E1IEG genomic_reference:SL2.40ch02 gene_region:38074221-38074658 transcript_region:SL2.40ch02:38074221..38074658- functional_description:"Unknown Protein (AHRD V1)"
Solyc02g084900.2.1	286.425	0.783069	0.150708	2.0369e-07	4.02575e-05			Solyc12g014480.1.1	223.748	0.810381	0.133972	1.45832e-09	2.93608e-07			Solyc02g078860.2		Solycc02g078860.2.1 3&apos(2&apos) 5&apos-bisphosphate nucleotidase (AHRD V1 **** Q0WTT5_ARATH); contains Interpro domain(s) IPR006239 3(2),5 -bisphosphate nucleotidase HAL2		AT5G54390.1	Encodes a 3'-phosphoadenosine-5'-phosphate (PAP) phosphatase that is sensitive to physiological concentrations of Na+. It does not also act as inositol polyphosphate 1-phosphatases, which other members of the HAL2-like family do. It is proposed that AHL acts in concert with sulphotransferases to prevent both the toxicity of PAP on RNA processing enzymes as well as the product inhibition of PAP on…	protein_coding	HAL2-LIKE (HL)	HAL2-LIKE (HL); (ATAHL);HAL2-LIKE (AHL)	0	0		solyc02g078860.2.1	23.2	nucleotide metabolism.degradation	moderately similar to ( 449) AT5G54390 | Symbols: AHL, ATAHL | AHL (ARABIDOPSIS HAL2-LIKE); 3(2'),5'-bisphosphate nucleotidase/ inositol or phosphatidylinositol phosphatase | chr5:22086133-22087586 FORWARDmoderately similar to ( 228) DPNP_ORYSA 3'(2'),5'-bisphosphate nucleotidase (EC 3.1.3.7) (3'(2'),5-bisphosphonucleoside 3'(2')-phosphohydrolase) (DPNPase) - Oryza sativa (Rice)highly similar to …
Solyc02g069260.2.1	1664.9	0.596976	0.115088	2.1355e-07	4.1879e-05			Solyc01g005210.2.1	865.089	0.818033	0.135337	1.4997e-09	2.99563e-07			Solyc02g079180.1		Solycc02g079180.1.1 Heat shock transcription factor 1 (AHRD V1 *-*- Q008S1_MEDSA); contains Interpro domain(s) IPR000232 Heat shock factor (HSF)-type, DNA-binding		AT5G03720.1	Member of Heat Stress Transcription Factor (Hsf) family. Expression is regulated by DREB2A and in turn HSFA3 regulates the expression of hsps Hsp18.1-CI and Hsp26.5-MII35S. Involved in establishing thermotolerence.	protein_coding	HEAT SHOCK TRANSCRIPTION FACTOR A3 (HSFA3)	HEAT SHOCK TRANSCRIPTION FACTOR A3 (HSFA3);ARABIDOPSIS THALIANA HEAT SHOCK TRANSCRIPTION FACTOR A3 (AT-HSFA3)	0	0		solyc02g079180.1.1	20.2.1_27.3.23	stress.abiotic.heat_RNA.regulation of transcription.HSF,Heat-shock transcription factor family	weakly similar to ( 110) AT5G03720 | Symbols: AT-HSFA3, HSFA3 | AT-HSFA3; DNA binding / transcription factor | chr5:971913-973683 REVERSEweakly similar to ( 115) loc_os01g39020 12001.m10182 protein heat shock factor protein HSF30, putative, expressed HSF_DNA-bind HSF1 HSF evidence_code:10F0H0E0IEG genomic_reference:SL2.40ch02 gene_region:38366347-38367682 transcript_region:SL2.40ch02:38366347..38…
Solyc04g082970.2.1	223.386	-0.729847	0.140803	2.17805e-07	4.23849e-05			Solyc01g080370.2.1	12.3367	-2.00937	0.333779	1.74362e-09	3.44383e-07			Solyc02g079320.2		Solycc02g079320.2.1 Unknown Protein (AHRD V1)		#N/A	#N/A	#N/A	#N/A	#N/A	#N/A	#N/A		solyc02g079320.2.1	35.2	not assigned.unknown	genomic_reference:SL2.40ch02 gene_region:38503969-38505268 transcript_region:SL2.40ch02:38503969..38505268- functional_description:"Unknown Protein (AHRD V1)"
Solyc04g012010.2.1	18.1171	1.80119	0.347903	2.25142e-07	4.34781e-05			Solyc12g099260.1.1	3014.06	-0.716906	0.1191	1.75124e-09	3.44383e-07			Solyc02g079980.2		Solycc02g079980.2.1 Os01g0786800 protein (Fragment) (AHRD V1 ***- Q0JIP0_ORYSJ); contains Interpro domain(s) IPR002781 Protein of unknown function DUF81		AT1G61740.1	Sulfite exporter TauE/SafE family protein; LOCATED IN: endomembrane system, integral to membrane; EXPRESSED IN: 22 plant structures; EXPRESSED DURING: 13 growth stages; CONTAINS InterPro DOMAIN/s: Protein of unknown function DUF81 (InterPro:IPR002781); BEST Arabidopsis thaliana protein match is: Sulfite exporter TauE/SafE family protein (TAIR:AT1G11540.1); Has 2571 Blast hits to 2364 proteins in …	protein_coding	0	0	0	0		solyc02g079980.2.1	35.2	not assigned.unknown	moderately similar to ( 401) AT1G61740 | Symbols: | unknown protein | chr1:22798365-22801020 REVERSEmoderately similar to ( 294) loc_os01g57710 12001.m150744 protein expressed protein genomic_reference:SL2.40ch02 gene_region:38924299-38926747 transcript_region:SL2.40ch02:38924299..38926747- go_terms:GO:0005515 functional_description:"Os01g0786800 protein (Fragment) (AHRD V1 ***- Q0JIP0_ORYSJ); co…
Solyc01g089910.2.1	743.771	0.702738	0.136073	2.41166e-07	4.62199e-05			Solyc09g092110.2.1	383.5	1.15692	0.192737	1.94213e-09	3.78985e-07			Solyc02g080310.2		Solycc02g080310.2.1 Beta-glucosidase 47 (AHRD V1 **** D7MEP5_ARALY); contains Interpro domain(s) IPR001360 Glycoside hydrolase, family 1		AT4G21760.1	beta-glucosidase 47 (BGLU47); FUNCTIONS IN: cation binding, hydrolase activity, hydrolyzing O-glycosyl compounds, catalytic activity; INVOLVED IN: carbohydrate metabolic process; LOCATED IN: endomembrane system; EXPRESSED IN: 19 plant structures; EXPRESSED DURING: 13 growth stages; CONTAINS InterPro DOMAIN/s: Glycoside hydrolase, family 1 (InterPro:IPR001360), Glycoside hydrolase, family 1, activ…	protein_coding	BETA-GLUCOSIDASE 47 (BGLU47)	BETA-GLUCOSIDASE 47 (BGLU47)	0	0		solyc02g080310.2.1	26.3	misc.gluco-, galacto- and mannosidases	highly similar to ( 587) AT4G21760 | Symbols: BGLU47 | BGLU47 (Beta-glucosidase 47); catalytic/ cation binding / hydrolase, hydrolyzing O-glycosyl compounds | chr4:11561229-11563871 FORWARDmoderately similar to ( 367) BGLC_MAIZE Beta-glucosidase, chloroplast precursor (EC 3.2.1.21) (Gentiobiase) (Cellobiase) (Beta-D-glucoside glucohydrolase) - Zea mays (Maize)highly similar to ( 580) loc_os04g433…
Solyc07g064790.2.1	45.488	-1.19889	0.232389	2.48297e-07	4.72287e-05			Solyc01g058530.2.1	1190.8	-0.729022	0.121729	2.11287e-09	4.09155e-07			Solyc02g081010.1		Solycc02g081010.1.1 Transcription factor jumonji domain-containing protein (AHRD V1 **-* D7KN75_ARALY); contains Interpro domain(s) IPR013129 Transcription factor jumonji		AT1G11950.1	Transcription factor jumonji (jmjC) domain-containing protein; CONTAINS InterPro DOMAIN/s: Transcription factor jumonji/aspartyl beta-hydroxylase (InterPro:IPR003347), Transcription factor jumonji (InterPro:IPR013129); BEST Arabidopsis thaliana protein match is: transcription factor jumonji (jmjC) domain-containing protein (TAIR:AT1G62310.1); Has 30201 Blast hits to 17322 proteins in 780 species:…	protein_coding	0	0	0	0		solyc02g081010.1.1	29.5.11.4.2	protein.degradation.ubiquitin.E3.RING	highly similar to ( 792) AT1G11950 | Symbols: | transcription factor | chr1:4034747-4038310 REVERSEmoderately similar to ( 434) loc_os03g31594 12003.m35612 protein zinc finger, RING-type, putative, expressed evidence_code:10F0H1E1IEG genomic_reference:SL2.40ch02 gene_region:39647766-39651648 transcript_region:SL2.40ch02:39647766..39651648- go_terms:GO:0003700 functional_description:"Transcription…
Solyc09g009540.2.1	284.598	-0.90294	0.175373	2.6232e-07	4.95236e-05			Solyc03g026340.2.1	1605.28	0.476777	0.0797129	2.21529e-09	4.24178e-07			Solyc02g081120.2		Solycc02g081120.2.1 Knotted-1-like homeobox protein H1 (AHRD V1 ***- Q8GUS6_TOBAC); contains Interpro domain(s) IPR005541 KNOX2		AT1G62360.1	Class I knotted-like homeodomain protein that is required for shoot apical meristem (SAM) formation during embryogenesis and for SAM function throughout the lifetime of the plant. Functions by preventing incorporation of cells in the meristem center into differentiating organ primordia.	protein_coding	SHOOT MERISTEMLESS (STM)	SHOOT MERISTEMLESS (STM);BUMBERSHOOT 1 (BUM1);WALDMEISTER (WAM);WALDMEISTER 1 (WAM1);BUMBERSHOOT (BUM);SHOOTLESS (SHL)	0	0		solyc02g081120.2.1	27.3.22	RNA.regulation of transcription.HB,Homeobox transcription factor family	moderately similar to ( 363) AT1G62360 | Symbols: STM, BUM1, SHL, WAM1, BUM, WAM | STM (SHOOT MERISTEMLESS); transcription factor | chr1:23058796-23061722 REVERSEmoderately similar to ( 390) HSBH1_SOYBN Homeobox protein SBH1 - Glycine max (Soybean)moderately similar to ( 247) loc_os03g51690 12003.m35624 protein homeobox protein OSH1, putative, expressed KNOX2 KNOX1 genomic_reference:SL2.40ch02 ge…
Solyc04g008860.2.1	471.923	-0.493006	0.0957926	2.65251e-07	4.9706e-05			Solyc09g011240.2.1	659.982	-0.647883	0.108354	2.24061e-09	4.24178e-07			Solyc02g081670.1		Solycc02g081670.1.1 Fimbriata (Fragment) (AHRD V1 **-- Q6QVW9_MIMLE); contains Interpro domain(s) IPR001810 Cyclin-like F-box		AT1G30950.1	Required for the proper identity of the floral meristem. Involved in establishing the whorled pattern of floral organs, in the control of specification of the floral meristem, and in the activation of APETALA3 and PISTILLATA. UFO is found at the AP3 promoter in a LFY-dependent manner, suggesting that it works with LFY to regulate AP3 expression. UFO may also promote the ubiquitylation of LFY.	protein_coding	UNUSUAL FLORAL ORGANS (UFO)	UNUSUAL FLORAL ORGANS (UFO)	0	0		solyc02g081670.1.1	33.99	development.unspecified	moderately similar to ( 477) AT1G30950 | Symbols: UFO | UFO (UNUSUAL FLORAL ORGANS); transcription factor binding / ubiquitin-protein ligase | chr1:11036180-11037508 FORWARDmoderately similar to ( 254) loc_os06g45460 12006.m09074 protein UNUSUAL FLORAL ORGANS protein, putative evidence_code:10F1H1E1IEG genomic_reference:SL2.40ch02 gene_region:40120235-40121602 transcript_region:SL2.40ch02:4012023…
Solyc06g036060.2.1	202.969	-0.943946	0.183815	2.81667e-07	5.23942e-05			Solyc12g099700.1.1	360.685	-0.767488	0.128331	2.22431e-09	4.24178e-07			Solyc02g082170.1		Solycc02g082170.1.1 Purine permease (AHRD V1 *--* B6TET5_MAIZE); contains Interpro domain(s) IPR004853 Protein of unknown function DUF250		AT1G30840.1	Member of a family of proteins related to PUP1, a purine transporter. May be involved in the transport of purine and purine derivatives such as cytokinins, across the plasma membrane.	protein_coding	PURINE PERMEASE 4 (PUP4)	PURINE PERMEASE 4 (PUP4);PURINE PERMEASE 4 (ATPUP4)	0	0		solyc02g082170.1.1	34.1	transport.nucleotides	moderately similar to ( 316) AT1G30840 | Symbols: ATPUP4 | ATPUP4; purine transmembrane transporter | chr1:10974581-10975729 FORWARDmoderately similar to ( 251) loc_os01g48800 12001.m11069 protein ATPUP11, putative, expressedTPT evidence_code:10F1H1E1IEG genomic_reference:SL2.40ch02 gene_region:40455811-40457046 transcript_region:SL2.40ch02:40455811..40457046- go_terms:GO:0005345 functional_descr…
Solyc04g077510.2.1	2246.71	0.575818	0.112171	2.84556e-07	5.25453e-05			Solyc06g071060.1.1	98.9874	-1.05048	0.176048	2.41601e-09	4.53995e-07			Solyc02g082290.2		Solycc02g082290.2.1 MORC family CW-type zinc finger 3 (AHRD V1 **-- Q4VBZ9_HUMAN); contains Interpro domain(s) IPR003594 ATP-binding region, ATPase-like		AT1G19100.1	Encodes a member of the conserved Microrchidia (MORC) adenosine triphosphatase (ATPase) family, predicted to catalyze alterations in chromosome superstructure. Required for heterochromatin condensation and gene silencing.	protein_coding	DEFECTIVE IN MERISTEM SILENCING 11 (DMS11)	DEFECTIVE IN MERISTEM SILENCING 11 (DMS11); (ATMORC6);MICRORCHIDIA 6 (MORC6)	0	0		solyc02g082290.2.1	35.2	not assigned.unknown	weakly similar to ( 106) AT1G19100 | Symbols: | ATP-binding region, ATPase-like domain-containing protein-related | chr1:6595560-6601159 FORWARDhighly similar to ( 664) loc_os06g41710 12006.m08703 protein MORC family CW-type zinc finger 3, putative, expressed genomic_reference:SL2.40ch02 gene_region:40576895-40587329 transcript_region:SL2.40ch02:40576895..40587329+ go_terms:GO:0005524,GO:0008270 …
Solyc11g066400.1.1	49.3977	-1.6257	0.317288	2.99535e-07	5.49103e-05			Solyc01g066640.2.1	1396.39	0.468325	0.0785375	2.47544e-09	4.61742e-07			Solyc02g082420.2		Solycc02g082420.2.1 Ring finger protein (AHRD V1 *-*- O49869_HORVU); contains Interpro domain(s) IPR018957 Zinc finger, C3HC4 RING-type		AT1G76410.1	ATL8; FUNCTIONS IN: zinc ion binding; EXPRESSED IN: 22 plant structures; EXPRESSED DURING: 13 growth stages; CONTAINS InterPro DOMAIN/s: Zinc finger, RING-type (InterPro:IPR001841), Zinc finger, C3HC4 RING-type (InterPro:IPR018957); BEST Arabidopsis thaliana protein match is: RING/U-box superfamily protein (TAIR:AT1G20823.1); Has 9001 Blast hits to 8977 proteins in 267 species: Archae - 0; Bacter…	protein_coding	(ATL8)	(ATL8)	0	0		solyc02g082420.2.1	29.5.11.4.2	protein.degradation.ubiquitin.E3.RING	weakly similar to ( 156) AT1G76410 | Symbols: ATL8 | ATL8; protein binding / zinc ion binding | chr1:28668915-28669472 FORWARDweakly similar to ( 107) loc_os02g46100 12002.m09647 protein RING-H2 finger protein ATL1R, putative, expressed genomic_reference:SL2.40ch02 gene_region:40689497-40691408 transcript_region:SL2.40ch02:40689497..40691408- go_terms:GO:0008270 functional_description:"Ring finge…
Solyc05g051660.1.1	357.975	-0.672674	0.131332	3.02448e-07	5.50456e-05			Solyc01g021730.2.1	45.6411	-1.63646	0.274538	2.51042e-09	4.64849e-07			Solyc02g082660.2		Solycc02g082660.2.1 DNA mismatch repair protein mutL (AHRD V1 *-*- C7IG10_9CLOT); contains Interpro domain(s) IPR002099 DNA mismatch repair protein		AT4G35520.1	DNA mismatch repair protein similar to MutL. Required for normal levels of meiotic crossovers	protein_coding	MUTL PROTEIN HOMOLOG 3 (MLH3)	MUTL PROTEIN HOMOLOG 3 (MLH3); (ATMLH3)	0	0		solyc02g082660.2.1	28.2	DNA.repair	moderately similar to ( 387) AT4G35520 | Symbols: MLH3, ATMLH3 | MLH3 (MUTL PROTEIN HOMOLOG 3); ATP binding / mismatched DNA binding | chr4:16865488-16871527 FORWARDmoderately similar to ( 308) loc_os09g37930 12009.m06740 protein ATPase, histidine kinase-, DNA gyrase B-, and HSP90-like domain containing protein, expressed MutL mutL MutL_Trans_MLH3 MutL_Trans genomic_reference:SL2.40ch02 gene_regi…
Solyc06g050800.2.1	173.125	1.01834	0.19891	3.06188e-07	5.53282e-05			Solyc02g077880.2.1	1894.95	0.921731	0.154686	2.54191e-09	4.6727e-07			Solyc02g082750.2		Solycc02g082750.2.1 Phosphatidylinositol phosphate (PtdInsP) phosphatase involved in hydrolysis of PtdIns (AHRD V1 **** D6VWZ1_YEAST); contains Interpro domain(s) IPR002013 Synaptojanin, N-terminal		AT5G66020.1	Mutants in this gene are unable to express female sterility in response to beta-aminobutyric acid, as wild type plants do. non-consensus AT donor splice site at exon 7, TA donor splice site at exon 10, AT acceptor splice at exon 13.	protein_coding	SUPPRESSOR OF ACTIN 1B (ATSAC1B)	IMPAIRED IN BABA-INDUCED STERILITY 2 (IBS2);SUPPRESSOR OF ACTIN 1B (SACIB);SAC DOMAIN-CONTAINING PROTEIN 6 (ATSAC6);SUPPRESSOR OF ACTIN 1B (ATSAC1B)	0	0		solyc02g082750.2.1	30.4	signalling.phosphinositides	highly similar to ( 927) AT5G66020 | Symbols: IBS2, ATSAC1B, ATSAC6, SACIB | ATSAC1B (SUPPRESSOR OF ACTIN 1B); phosphatidylinositol-4,5-bisphosphate 5-phosphatase | chr5:26401193-26404691 REVERSEhighly similar to ( 795) loc_os02g34884 12002.m08576 protein recessive suppressor of secretory defect, putative, expressed COG5329 Syja_N genomic_reference:SL2.40ch02 gene_region:40969533-40977519 transcr…
Solyc01g080910.2.1	942.909	0.551795	0.108103	3.31985e-07	5.95642e-05			Solyc10g009050.2.1	576.237	-0.857375	0.144019	2.62933e-09	4.79861e-07			Solyc02g083490.2		Solycc02g083490.2.1 Peroxidase (AHRD V1 **** A9PGX3_POPTR); contains Interpro domain(s) IPR002016 Haem peroxidase, plant/fungal/bacterial		AT5G42180.1	Peroxidase superfamily protein; FUNCTIONS IN: peroxidase activity, heme binding; INVOLVED IN: oxidation reduction, response to oxidative stress; LOCATED IN: plant-type cell wall; EXPRESSED IN: 10 plant structures; EXPRESSED DURING: 4 anthesis, C globular stage, petal differentiation and expansion stage; CONTAINS InterPro DOMAIN/s: Haem peroxidase (InterPro:IPR010255), Plant peroxidase (InterPro:I…	protein_coding	PEROXIDASE 64 (PER64)	PEROXIDASE 64 (PER64)	0	0		solyc02g083490.2.1	26.12	misc.peroxidases	moderately similar to ( 402) AT5G42180 | Symbols: | peroxidase 64 (PER64) (P64) (PRXR4) | chr5:16852702-16854021 FORWARDmoderately similar to ( 259) PER2_ARAHY Cationic peroxidase 2 precursor (EC 1.11.1.7) (PNPC2) - Arachis hypogaea (Peanut)moderately similar to ( 342) loc_os02g58720 12002.m100428 protein peroxidase 64 precursor, putative, expressedsecretory_peroxidase plant_peroxidase peroxidase…
Solyc09g065240.2.1	755.199	-0.768989	0.150746	3.37481e-07	5.97034e-05			Solyc03g098320.2.1	480.165	0.615739	0.103539	2.73183e-09	4.95007e-07			Solyc02g083630.2		Solycc02g083630.2.1 Ascorbate peroxidase (AHRD V1 **** Q9XGS8_ZANAE); contains Interpro domain(s) IPR002207 Plant ascorbate peroxidase		AT4G35000.1	Encodes a microsomal ascorbate peroxidase APX3. Ascorbate peroxidases are enzymes that scavenge hydrogen peroxide in plant cells. Eight types of APX have been described for Arabidopsis: three cytosolic (APX1, APX2, APX6), two chloroplastic types (stromal sAPX, thylakoid tAPX), and three microsomal (APX3, APX4, APX5) isoforms. The APX3 protein interacts with AKR2 (ankyrin-containing protein that i…	protein_coding	ASCORBATE PEROXIDASE 3 (APX3)	ASCORBATE PEROXIDASE 3 (APX3)	0	0		solyc02g083630.2.1	21.2.1	redox.ascorbate and glutathione.ascorbate	weakly similar to ( 166) AT4G35000 | Symbols: APX3 | APX3 (ASCORBATE PEROXIDASE 3); L-ascorbate peroxidase | chr4:16665007-16667541 REVERSEweakly similar to ( 154) APX3_ORYSA Probable L-ascorbate peroxidase 3 (EC 1.11.1.11) (OsAPx03) - Oryza sativa (Rice)weakly similar to ( 154) loc_os04g14680 12004.m06705 protein OsAPx3 - Peroxisomal Ascorbate Peroxidase encoding gene, expressedascorbate_peroxid…
Solyc11g070110.1.1	156.473	-0.77949	0.152775	3.35736e-07	5.97034e-05			Solyc04g011440.2.1	1193.58	-0.893724	0.150407	2.81489e-09	5.0644e-07			Solyc02g084200.1		Solycc02g084200.1.1 Zinc finger CCCH domain-containing protein 6 (AHRD V1 *-*- C3H6_ARATH); contains Interpro domain(s) IPR000571 Zinc finger, CCCH-type		AT1G19860.1	Zinc finger C-x8-C-x5-C-x3-H type family protein; FUNCTIONS IN: zinc ion binding, nucleic acid binding; INVOLVED IN: biological_process unknown; EXPRESSED IN: 23 plant structures; EXPRESSED DURING: 13 growth stages; CONTAINS InterPro DOMAIN/s: Zinc finger, CCCH-type (InterPro:IPR000571); BEST Arabidopsis thaliana protein match is: Zinc finger C-x8-C-x5-C-x3-H type family protein (TAIR:AT5G66270.1…	protein_coding	0	0	0	0		solyc02g084200.1.1	35.2	not assigned.unknown	evidence_code:10F0H0E0IEG genomic_reference:SL2.40ch02 gene_region:41952210-41955960 transcript_region:SL2.40ch02:41952210..41955960- go_terms:GO:0008270 functional_description:"Zinc finger CCCH domain-containing protein 6 (AHRD V1 *-*- C3H6_ARATH); contains Interpro domain(s) IPR000571 Zinc finger, CCCH-type "
Solyc05g056080.2.1	72.4587	-1.22855	0.240981	3.43012e-07	6.02606e-05			Solyc06g083320.1.1	32.5968	-1.62208	0.273495	3.01173e-09	5.38039e-07			Solyc02g084710.2		Solycc02g084710.2.1 Thioredoxin h1 (AHRD V1 ***- A8HTK0_SOYBN); contains Interpro domain(s) IPR015467 Thioredoxin, core		AT3G51030.1	encodes a cytosolic thioredoxin that reduces disulfide bridges of target proteins by the reversible formation of a disulfide bridge between two neighboring Cys residues present in the active site. Thioredoxins have been found to regulate a variety of biological reactions in prokaryotic and eukaryotic cells.	protein_coding	THIOREDOXIN H-TYPE 1 (TRX1)	THIOREDOXIN H-TYPE 1 (ATTRX1);THIOREDOXIN H-TYPE 1 (TRX1);ARABIDOPSIS THALIANA THIOREDOXIN H-TYPE 1 (Attrx h1)	0	0		solyc02g084710.2.1	21.1	redox.thioredoxin	weakly similar to ( 169) AT3G51030 | Symbols: ATTRX1, ATTRX H1 | ATTRX1; oxidoreductase, acting on sulfur group of donors, disulfide as acceptor | chr3:18951123-18951955 REVERSEmoderately similar to ( 202) TRXH2_TOBAC Thioredoxin H-type 2 (TRX-H2) - Nicotiana tabacum (Common tobacco)weakly similar to ( 137) loc_os07g08840 12007.m079626 protein thioredoxin H-type, putative, expressed Thioredoxin T…
Solyc08g016500.2.1	39.625	-1.4369	0.282656	3.70403e-07	6.46239e-05			Solyc08g075870.2.1	728.053	-0.606109	0.102344	3.17483e-09	5.6321e-07			Solyc02g084800.2		Solycc02g084800.2.1 Peroxidase (AHRD V1 ***- Q0ZA68_9ROSI); contains Interpro domain(s) IPR002016 Haem peroxidase, plant/fungal/bacterial		AT5G66390.1	Peroxidase superfamily protein; FUNCTIONS IN: peroxidase activity, heme binding; INVOLVED IN: response to oxidative stress, oxidation reduction; LOCATED IN: endomembrane system; EXPRESSED IN: leaf apex, hypocotyl, root, flower; EXPRESSED DURING: 4 anthesis, petal differentiation and expansion stage; CONTAINS InterPro DOMAIN/s: Haem peroxidase (InterPro:IPR010255), Plant peroxidase (InterPro:IPR00…	protein_coding	0	0	0	0		solyc02g084800.2.1	26.12	misc.peroxidases	moderately similar to ( 442) AT5G66390 | Symbols: | peroxidase 72 (PER72) (P72) (PRXR8) | chr5:26516063-26517329 REVERSEmoderately similar to ( 275) PERX_TOBAC Lignin-forming anionic peroxidase precursor (EC 1.11.1.7) (TOPA) - Nicotiana tabacum (Common tobacco)moderately similar to ( 416) loc_os01g15830 12001.m08181 protein peroxidase 72 precursor, putative, expressedsecretory_peroxidase plant_pe…
Solyc10g008150.1.1	13.792	-1.78238	0.351463	3.95087e-07	6.84583e-05			Solyc03g005480.2.1	22.2087	-1.79147	0.302764	3.27774e-09	5.77429e-07			Solyc02g084900.2		Solycc02g084900.2.1 Cell division protease ftsH homolog (AHRD V1 *--- FTSH_BACPE); contains Interpro domain(s) IPR003959 ATPase, AAA-type, core		AT2G18193.1	P-loop containing nucleoside triphosphate hydrolases superfamily protein; FUNCTIONS IN: nucleoside-triphosphatase activity, ATPase activity, nucleotide binding, ATP binding; LOCATED IN: endomembrane system; EXPRESSED IN: callus; CONTAINS InterPro DOMAIN/s: ATPase, AAA-type, core (InterPro:IPR003959), ATPase, AAA+ type, core (InterPro:IPR003593), ATPase, AAA-type, conserved site (InterPro:IPR00396…	protein_coding	0	0	0	0		solyc02g084900.2.1	29.5.9	protein.degradation.AAA type	moderately similar to ( 487) AT2G18193 | Symbols: | AAA-type ATPase family protein | chr2:7917621-7919184 REVERSEmoderately similar to ( 432) loc_os01g42030 12001.m10470 protein mitochondrial chaperone BCS1, putative, expressed AAA genomic_reference:SL2.40ch02 gene_region:42534523-42536479 transcript_region:SL2.40ch02:42534523..42536479- go_terms:GO:0016887 functional_description:"Cell division p…
Solyc04g074180.2.1	1043.9	0.461678	0.0913475	4.32466e-07	7.44253e-05			Solyc02g089690.2.1	697.247	-0.822184	0.139039	3.35253e-09	5.8653e-07			Solyc02g084960.1		Solycc02g084960.1.1 Genomic DNA chromosome 5 TAC clone K1F13 (AHRD V1 ***- Q9FJZ5_ARATH)		AT5G66440.1	unknown protein; BEST Arabidopsis thaliana protein match is: unknown protein (TAIR:AT4G34560.1); Has 1807 Blast hits to 1807 proteins in 277 species: Archae - 0; Bacteria - 0; Metazoa - 736; Fungi - 347; Plants - 385; Viruses - 0; Other Eukaryotes - 339 (source: NCBI BLink).	protein_coding	0	0	0	0		solyc02g084960.1.1	35.2	not assigned.unknown	weakly similar to ( 123) AT5G66440 | Symbols: | unknown protein | chr5:26530274-26531032 REVERSE evidence_code:10F0H0E1IEG genomic_reference:SL2.40ch02 gene_region:42572352-42573101 transcript_region:SL2.40ch02:42572352..42573101- functional_description:"Genomic DNA chromosome 5 TAC clone K1F13 (AHRD V1 ***- Q9FJZ5_ARATH)"
Solyc03g005420.1.1	50.9189	1.14269	0.226407	4.48583e-07	7.66774e-05			Solyc01g058520.2.1	5720.18	-0.706404	0.119552	3.44691e-09	5.95119e-07			Solyc02g085400.2		Solycc02g085400.2.1 Os01g0786800 protein (Fragment) (AHRD V1 ***- Q0JIP0_ORYSJ); contains Interpro domain(s) IPR002781 Protein of unknown function DUF81		AT2G25737.1	Sulfite exporter TauE/SafE family protein; LOCATED IN: endomembrane system, integral to membrane; CONTAINS InterPro DOMAIN/s: Protein of unknown function DUF81 (InterPro:IPR002781); BEST Arabidopsis thaliana protein match is: Sulfite exporter TauE/SafE family protein (TAIR:AT2G36630.1); Has 3417 Blast hits to 2961 proteins in 724 species: Archae - 129; Bacteria - 1927; Metazoa - 0; Fungi - 0; Pla…	protein_coding	0	0	0	0		solyc02g085400.2.1	35.2	not assigned.unknown	moderately similar to ( 416) AT2G25737 | Symbols: | unknown protein | chr2:10977174-10979677 FORWARDmoderately similar to ( 417) loc_os09g17600 12009.m22230 protein expressed protein genomic_reference:SL2.40ch02 gene_region:42897475-42900557 transcript_region:SL2.40ch02:42897475..42900557- go_terms:GO:0016021 functional_description:"Os01g0786800 protein (Fragment) (AHRD V1 ***- Q0JIP0_ORYSJ); con…
Solyc07g064990.2.1	371.045	0.756562	0.15	4.56518e-07	7.751e-05			Solyc03g120380.2.1	38.1518	-1.52945	0.258847	3.44854e-09	5.95119e-07			Solyc02g085870.2		Solycc02g085870.2.1 Fatty acid elongase 3-ketoacyl-CoA synthase (AHRD V1 **** Q6DUV5_BRANA); contains Interpro domain(s) IPR012392 Very-long-chain 3-ketoacyl-CoA synthase		AT1G68530.1	Encodes KCS6, a member of the 3-ketoacyl-CoA synthase family involved in the biosynthesis of VLCFA (very long chain fatty acids).	protein_coding	3-KETOACYL-COA SYNTHASE 6 (KCS6)	CUTICULAR 1 (CUT1);POLLEN-PISTIL INCOMPATIBILITY 1 (POP1);3-KETOACYL-COA SYNTHASE 6 (KCS6); (G2);ECERIFERUM 6 (CER6)	0	0		solyc02g085870.2.1	11.1.10	lipid metabolism.FA synthesis and FA elongation.beta ketoacyl CoA synthase	highly similar to ( 905) AT1G68530 | Symbols: CUT1, POP1, CER6, G2, KCS6 | KCS6 (3-KETOACYL-COA SYNTHASE 6); catalytic/ transferase, transferring acyl groups other than amino-acyl groups | chr1:25713600-25714733 REVERSEhighly similar to ( 837) loc_os03g12030 12003.m06655 protein 3-ketoacyl-CoA synthase, putative, expressedFAE1_CUT1_RppA CHS_like BcsA FabH KAS_III genomic_reference:SL2.40ch02 gene…
Solyc08g079880.1.1	186.109	-0.860088	0.170677	4.67311e-07	7.88136e-05			Solyc07g054650.1.1	216.738	-1.04353	0.176647	3.47433e-09	5.95518e-07			Solyc02g086490.2		Solycc02g086490.2.1 Oleosin (AHRD V1 ***- Q43123_DAUCA); contains Interpro domain(s) IPR000136 Oleosin		AT3G01570.1	Oleosin family protein; FUNCTIONS IN: molecular_function unknown; INVOLVED IN: lipid storage; LOCATED IN: monolayer-surrounded lipid storage body, integral to membrane, membrane; CONTAINS InterPro DOMAIN/s: Oleosin (InterPro:IPR000136); BEST Arabidopsis thaliana protein match is: oleosin 2 (TAIR:AT5G40420.1); Has 516 Blast hits to 516 proteins in 52 species: Archae - 0; Bacteria - 0; Metazoa - 0;…	protein_coding	0	0	0	0		solyc02g086490.2.1	11.4	lipid metabolism.TAG synthesis	weakly similar to ( 159) AT3G01570 | Symbols: | glycine-rich protein / oleosin | chr3:222152-222778 REVERSEweakly similar to ( 142) OLEO_HELAN Oleosin (Fragment) - Helianthus annuus (Common sunflower)very weakly similar to (95.9) loc_os03g49190 12003.m09921 protein oleosin 18 kDa, putative, expressedOleosin genomic_reference:SL2.40ch02 gene_region:43743121-43743933 transcript_region:SL2.40ch02:43…
Solyc02g093040.2.1	92.9692	-1.21646	0.242008	4.9937e-07	8.36626e-05			Solyc11g071640.1.1	2469.88	0.429826	0.0728077	3.55709e-09	6.05612e-07			Solyc02g086500.2		Solycc02g086500.2.1 Genomic DNA chromosome 3 P1 clone MGF10 (AHRD V1 **-- Q9LVX3_ARATH); contains Interpro domain(s) IPR016024 Armadillo-type fold		AT3G27670.1	A novel protein, did not show high similarity to any protein of known function; reveals a novel genetic connection between lipid synthesis and embryo development. Expressed in all tissues examined including leaves, flowers, roots, stems, and siliques, but accumulation levels were not correlated with the degree to which different organs appeared affected by the mutation. Mutant plants showed alter…	protein_coding	RESURRECTION1 (RST1)	RESURRECTION1 (RST1)	0	0		solyc02g086500.2.1	35.2	not assigned.unknown	nearly identical (1440) AT3G27670 | Symbols: RST1 | RST1 (RESURRECTION1); binding | chr3:10245338-10253158 FORWARDnearly identical (1060) loc_os01g07490 12001.m07375 protein RST1, putative, expressed genomic_reference:SL2.40ch02 gene_region:43746420-43759951 transcript_region:SL2.40ch02:43746420..43759951+ go_terms:GO:0005488 functional_description:"Genomic DNA chromosome 3 P1 clone MGF10 (AHRD V…
Solyc05g052450.2.1	71.1715	-1.33857	0.266617	5.15176e-07	8.57429e-05			Solyc10g054440.1.1	4510.57	0.577555	0.0978769	3.61682e-09	6.11676e-07			Solyc02g086800.2		Solycc02g086800.2.1 Phospholipid-transporting ATPase (AHRD V1 **** C1HB29_PARBA); contains Interpro domain(s) IPR006539 ATPase, P-type, phospholipid-translocating, flippase		AT3G27870.1	ATPase E1-E2 type family protein / haloacid dehalogenase-like hydrolase family protein; FUNCTIONS IN: ATPase activity, coupled to transmembrane movement of ions, phosphorylative mechanism; INVOLVED IN: metabolic process, ATP biosynthetic process, phospholipid transport; LOCATED IN: integral to membrane, membrane; EXPRESSED IN: 22 plant structures; EXPRESSED DURING: 14 growth stages; CONTAINS Inte…	protein_coding	0	0	0	0		solyc02g086800.2.1	34.1	transport.p- and v-ATPases	nearly identical (1761) AT3G27870 | Symbols: | haloacid dehalogenase-like hydrolase family protein | chr3:10330950-10335288 FORWARDnearly identical (1566) loc_os06g29380 12006.m07482 protein phospholipid-transporting ATPase 12, putative, expressed MgtA genomic_reference:SL2.40ch02 gene_region:43993361-44001589 transcript_region:SL2.40ch02:43993361..44001589+ go_terms:GO:0004012 functional_descrip…
Solyc12g015800.1.1	271.806	-0.981403	0.195563	5.21194e-07	8.61776e-05			Solyc02g078380.2.1	201.341	1.02385	0.173626	3.70469e-09	6.22388e-07			Solyc02g088000.2		Solycc02g088000.2.1 Glycogen synthase (AHRD V1 **** D5MJP6_9BACT); contains Interpro domain(s) IPR011835 Glycogen/starch synthases, ADP-glucose type		AT3G01180.1	starch synthase 2 (SS2); FUNCTIONS IN: transferase activity, transferring glycosyl groups; INVOLVED IN: cellulose biosynthetic process, glucan biosynthetic process, biosynthetic process, glycogen biosynthetic process; LOCATED IN: chloroplast; EXPRESSED IN: 24 plant structures; EXPRESSED DURING: 13 growth stages; CONTAINS InterPro DOMAIN/s: Glycogen/starch synthases, ADP-glucose type (InterPro:IPR…	protein_coding	STARCH SYNTHASE 2 (SS2)	STARCH SYNTHASE 2 (SS2);STARCH SYNTHASE 2 (AtSS2)	0	0		solyc02g088000.2.1	2.1.2.2	major CHO metabolism.synthesis.starch.starch synthase	highly similar to ( 967) AT3G01180 | Symbols: AtSS2 | AtSS2 (starch synthase 2); transferase, transferring glycosyl groups | chr3:62456-65678 REVERSEnearly identical (1479) SSY2_SOLTU Granule-bound starch synthase 2, chloroplast precursor (EC 2.4.1.21) (Granule-bound starch synthase II) (SS II) (GBSS-II) - Solanum tuberosum (Potato)highly similar to ( 859) loc_os02g51070 12002.m10141 protein solu…
Solyc05g008320.1.1	116.872	-0.96326	0.192361	5.51199e-07	9.0547e-05			Solyc09g072750.2.1	871.498	0.632877	0.10746	3.87559e-09	6.42588e-07			Solyc02g088100.2		Solycc02g088100.2.1 Expansin (AHRD V1 ***- Q9ZP31_SOLLC); contains Interpro domain(s) IPR007112 Expansin 45, endoglucanase-like IPR007117 Pollen allergen/expansin, C-terminal		AT2G03090.1	member of Alpha-Expansin Gene Family. Naming convention from the Expansin Working Group (Kende et al, 2004. Plant Mol Bio). Involved in the formation of nematode-induced syncytia in roots of Arabidopsis thaliana.	protein_coding	EXPANSIN A15 (EXPA15)	EXPANSIN A15 (ATEXPA15);EXPANSIN 15 (EXP15);EXPANSIN A15 (EXPA15); (ATHEXP ALPHA 1.3); (ATEXP15)	0	0		solyc02g088100.2.1	10.7	cell wall.modification	moderately similar to ( 334) AT2G03090 | Symbols: ATEXPA15, EXP15, ATEXP15, ATHEXP ALPHA 1.3 | ATEXPA15 (ARABIDOPSIS THALIANA EXPANSIN A15) | chr2:917361-918554 REVERSEmoderately similar to ( 318) EXPA4_ORYSA Expansin-A4 precursor (OsEXPA4) (Alpha-expansin-4) (OsEXP4) (OsaEXPa1.22) - Oryza sativa (Rice)moderately similar to ( 318) loc_os05g39990 12005.m08176 protein alpha-expansin 1 precursor, pu…
Solyc01g081540.2.1	392.616	-0.497887	0.099492	5.60665e-07	9.15078e-05			Solyc11g044510.1.1	405.954	-0.861454	0.14626	3.86433e-09	6.42588e-07			Solyc02g088210.2		Solycc02g088210.2.1 Xenotropic and polytropic retrovirus receptor (AHRD V1 **-- B2GU54_XENTR); contains Interpro domain(s) IPR004331 SPX, N-terminal		AT5G15330.1	SPX domain gene 4 (SPX4); CONTAINS InterPro DOMAIN/s: SPX, N-terminal (InterPro:IPR004331); BEST Arabidopsis thaliana protein match is: SPX domain gene 1 (TAIR:AT5G20150.1); Has 30201 Blast hits to 17322 proteins in 780 species: Archae - 12; Bacteria - 1396; Metazoa - 17338; Fungi - 3422; Plants - 5037; Viruses - 0; Other Eukaryotes - 2996 (source: NCBI BLink).	protein_coding	SPX DOMAIN GENE 4 (SPX4)	ARABIDOPSIS THALIANA SPX DOMAIN GENE 4 (ATSPX4);SPX DOMAIN GENE 4 (SPX4)	0	0		solyc02g088210.2.1	20.2	stress.abiotic	moderately similar to ( 291) AT5G15330 | Symbols: ATSPX4, SPX4 | SPX4 (SPX DOMAIN GENE 4) | chr5:4980595-4982043 FORWARDmoderately similar to ( 270) loc_os03g61200 12003.m35495 protein expressed protein SPX genomic_reference:SL2.40ch02 gene_region:44949824-44954729 transcript_region:SL2.40ch02:44949824..44954729+ functional_description:"Xenotropic and polytropic retrovirus receptor (AHRD V1 **-- …
Solyc09g010690.2.1	1456.47	0.48292	0.096547	5.67643e-07	9.20528e-05			Solyc01g067370.2.1	41.2414	-1.51299	0.257903	4.45134e-09	7.33257e-07			Solyc02g088220.2		Solycc02g088220.2.1 Xenotropic and polytropic retrovirus receptor (AHRD V1 **-* B2GU54_XENTR); contains Interpro domain(s) IPR004342 EXS, C-terminal		AT1G14040.1	EXS (ERD1/XPR1/SYG1) family protein; LOCATED IN: integral to membrane; EXPRESSED IN: 21 plant structures; EXPRESSED DURING: 12 growth stages; CONTAINS InterPro DOMAIN/s: SPX, N-terminal (InterPro:IPR004331), EXS, C-terminal (InterPro:IPR004342); BEST Arabidopsis thaliana protein match is: EXS (ERD1/XPR1/SYG1) family protein (TAIR:AT2G03240.1); Has 1168 Blast hits to 1094 proteins in 207 species: …	protein_coding	0	0	0	0		solyc02g088220.2.1	34.7	transport.phosphate	highly similar to ( 776) AT1G14040 | Symbols: | LOCATED IN: integral to membrane; EXPRESSED IN: 21 plant structures; EXPRESSED DURING: 12 growth stages; CONTAINS InterPro DOMAIN/s: SPX, N-terminal (InterPro:IPR004331), EXS, C-terminal (InterPro:IPR004342); BEST Arabidopsis thaliana protein match is: unknown protein (TAIR:AT2G03240.1); Has 732 Blast hits to 696 proteins in 144 species: Archae - 0;…
Solyc01g007330.2.1	1926.39	-0.609246	0.122531	6.62069e-07	0.000106682			Solyc02g088000.2.1	1481.54	-0.600358	0.102532	4.7615e-09	7.74294e-07			Solyc02g088530.1		Solycc02g088530.1.1 Unknown Protein (AHRD V1)		#N/A	#N/A	#N/A	#N/A	#N/A	#N/A	#N/A		solyc02g088530.1.1	35.2	not assigned.unknown	evidence_code:10F1H0E1IEG genomic_reference:SL2.40ch02 gene_region:45168744-45168920 transcript_region:SL2.40ch02:45168744..45168920- functional_description:"Unknown Protein (AHRD V1)"
Solyc02g080870.1.1	29.4089	-1.50771	0.303554	6.80508e-07	0.000107994			Solyc04g076040.2.1	473.104	-0.527851	0.0901393	4.74297e-09	7.74294e-07			Solyc02g088820.2		Solycc02g088820.2.1 Serine carboxypeptidase K10B2.2 (AHRD V1 **** B6TSK4_MAIZE); contains Interpro domain(s) IPR001563 Peptidase S10, serine carboxypeptidase		AT3G02110.1	serine carboxypeptidase-like 25 (scpl25); FUNCTIONS IN: serine-type carboxypeptidase activity; INVOLVED IN: proteolysis; LOCATED IN: endomembrane system; EXPRESSED IN: 22 plant structures; EXPRESSED DURING: 13 growth stages; CONTAINS InterPro DOMAIN/s: Peptidase S10, serine carboxypeptidase (InterPro:IPR001563), Peptidase S10, serine carboxypeptidase, active site (InterPro:IPR018202); BEST Arabid…	protein_coding	SERINE CARBOXYPEPTIDASE-LIKE 25 (scpl25)	SERINE CARBOXYPEPTIDASE-LIKE 25 (scpl25)	0	0		solyc02g088820.2.1	29.5.5	protein.degradation.serine protease	highly similar to ( 745) AT3G02110 | Symbols: scpl25 | scpl25 (serine carboxypeptidase-like 25); serine-type carboxypeptidase | chr3:370902-373637 REVERSEmoderately similar to ( 486) CBP2_WHEAT Serine carboxypeptidase 2 (EC 3.4.16.6) (Serine carboxypeptidase II) (Carboxypeptidase D) (CPDW-II) (CP-WII) [Contains: Serine carboxypeptidase 2 chain A (Serine carboxypeptidase II chain A); Serine carbox…
Solyc06g062830.2.1	148.579	-1.04204	0.209931	6.9156e-07	0.000107994			Solyc04g056340.2.1	178.787	-0.730955	0.125038	5.03946e-09	8.14273e-07			Solyc02g089130.2		Solycc02g089130.2.1 COBRA-like protein (AHRD V1 ***- B6E8Y8_9MYRT); contains Interpro domain(s) IPR017391 COBRA-like		AT5G15630.1	Encodes a member of the COBRA family, similar to phytochelatin synthetase. Involved in secondary cell wall biosynthesis. Mutants make smaller plants with reduced levels of cellulose and cell wall sugars.	protein_coding	IRREGULAR XYLEM 6 (IRX6)	IRREGULAR XYLEM 6 (IRX6);COBRA-LIKE4 (COBL4)	0	0		solyc02g089130.2.1	10.2.2	cell wall.cellulose synthesis.COBRA	highly similar to ( 712) AT5G15630 | Symbols: COBL4, IRX6 | IRX6 | chr5:5084842-5086545 FORWARDhighly similar to ( 645) COBL5_ORYSA COBRA-like 5 protein precursor (Protein BRITTLE CULM1) - Oryza sativa (Rice)highly similar to ( 645) loc_os03g30250 12003.m08287 protein phytochelatin synthetase-like conserved region family protein, expressedPhytochel_synth genomic_reference:SL2.40ch02 gene_region:4…
Solyc07g041900.2.1	131.923	-0.76019	0.153123	6.88583e-07	0.000107994			Solyc01g090010.1.1	74.1419	-1.33824	0.228991	5.09401e-09	8.17878e-07			Solyc02g089210.2		Solycc02g089210.2.1 MADS box transcription factor (AHRD V1 ***- Q689E7_GENTR); contains Interpro domain(s) IPR002487 Transcription factor, K-box		AT1G69120.1	Floral homeotic gene encoding a MADS domain protein homologous to SRF transcription factors. Specifies floral meristem and sepal identity. Required for the transcriptional activation of AGAMOUS. Interacts with LEAFY.Binds to promoter and regulates the expression of flowering time genes SVP, SOC1 and AGL24.	protein_coding	APETALA1 (AP1)	AGAMOUS-LIKE 7 (AGL7);APETALA1 (AP1)	0	0		solyc02g089210.2.1	27.3.24	RNA.regulation of transcription.MADS box transcription factor family	moderately similar to ( 236) AT1G69120 | Symbols: AP1, AGL7 | AP1 (APETALA1); DNA binding / protein binding / protein heterodimerization/ transcription activator/ transcription factor | chr1:25982576-25986102 REVERSEmoderately similar to ( 232) AP1_SINAL Floral homeotic protein APETALA1 (MADS C) - Sinapis alba (White mustard) (Brassica hirta)weakly similar to ( 198) loc_os03g54160 12003.m35583 pr…
Solyc08g083210.2.1	497.752	-0.61435	0.123668	6.77333e-07	0.000107994			Solyc03g111550.2.1	902.106	-0.780589	0.133926	5.59198e-09	8.92185e-07			Solyc02g089840.2		Solycc02g089840.2.1 Transcription factor (AHRD V1 **-- D7MBD5_ARALY); contains Interpro domain(s) IPR006769 Protein of unknown function DUF607		AT2G23790.1	Protein of unknown function (DUF607); CONTAINS InterPro DOMAIN/s: Protein of unknown function DUF607 (InterPro:IPR006769); BEST Arabidopsis thaliana protein match is: Protein of unknown function (DUF607) (TAIR:AT4G36820.1); Has 364 Blast hits to 364 proteins in 117 species: Archae - 0; Bacteria - 0; Metazoa - 147; Fungi - 45; Plants - 131; Viruses - 0; Other Eukaryotes - 41 (source: NCBI BLink).	protein_coding	0	0	0	0		solyc02g089840.2.1	35.2	not assigned.unknown	weakly similar to ( 140) AT2G23790 | Symbols: | unknown protein | chr2:10125692-10127455 REVERSE genomic_reference:SL2.40ch02 gene_region:46129231-46130747 transcript_region:SL2.40ch02:46129231..46130747+ functional_description:"Transcription factor (AHRD V1 **-- D7MBD5_ARALY); contains Interpro domain(s) IPR006769 Protein of unknown function DUF607 "
Solyc10g008170.2.1	57.1275	-1.08422	0.218338	6.84295e-07	0.000107994			Solyc03g111410.2.1	11.3796	-1.90784	0.327739	5.84196e-09	9.26243e-07			Solyc02g090380.2		Solycc02g090380.2.1 Nbs-lrr, resistance protein		AT5G66900.1	Disease resistance protein (CC-NBS-LRR class) family; FUNCTIONS IN: ATP binding; INVOLVED IN: apoptosis, defense response; CONTAINS InterPro DOMAIN/s: NB-ARC (InterPro:IPR002182), Powdery mildew resistance protein, RPW8 domain (InterPro:IPR008808), Disease resistance protein (InterPro:IPR000767); BEST Arabidopsis thaliana protein match is: Disease resistance protein (CC-NBS-LRR class) family (TAI…	protein_coding	0	0	0	0		solyc02g090380.2.1	20.1.7	stress.biotic.PR-proteins	moderately similar to ( 454) AT5G66900 | Symbols: | disease resistance protein (CC-NBS-LRR class), putative | chr5:26714931-26717757 REVERSEmoderately similar to ( 345) loc_os12g39620 12012.m073872 protein disease resistance protein, putative, expressed NB-ARC genomic_reference:SL2.40ch02 gene_region:46515185-46519334 transcript_region:SL2.40ch02:46515185..46519334+ go_terms:GO:0005515 functional…
Solyc02g086800.2.1	501.667	-0.57297	0.115586	7.15522e-07	0.000110374			Solyc12g038510.1.1	307.366	0.73897	0.126983	5.90388e-09	9.30246e-07			Solyc02g090840.2		Solycc02g090840.2.1 Os11g0282300 protein (Fragment) (AHRD V1 ***- Q0ITA9_ORYSJ); contains Interpro domain(s) IPR012881 Protein of unknown function DUF1685		AT4G33985.1	Protein of unknown function (DUF1685); FUNCTIONS IN: molecular_function unknown; INVOLVED IN: biological_process unknown; EXPRESSED IN: 11 plant structures; EXPRESSED DURING: 6 growth stages; CONTAINS InterPro DOMAIN/s: Protein of unknown function DUF1685 (InterPro:IPR012881); BEST Arabidopsis thaliana protein match is: Protein of unknown function (DUF1685) (TAIR:AT2G15590.2); Has 30201 Blast hit…	protein_coding	0	0	0	0		solyc02g090840.2.1	35.2	not assigned.unknown	weakly similar to ( 123) AT4G33985 | Symbols: | unknown protein | chr4:16288301-16288857 REVERSEweakly similar to ( 106) loc_os02g52770 12002.m10307 protein expressed proteinDUF1685 genomic_reference:SL2.40ch02 gene_region:46891264-46892524 transcript_region:SL2.40ch02:46891264..46892524- functional_description:"Os11g0282300 protein (Fragment) (AHRD V1 ***- Q0ITA9_ORYSJ); contains Interpro domain…
Solyc12g010610.1.1	29.3336	-1.82636	0.36837	7.1246e-07	0.000110374			Solyc09g010880.2.1	558.887	-0.554052	0.0954813	6.5242e-09	1.02164e-06			Solyc02g090960.1		Solycc02g090960.1.1 Rapid alkalinization factor 3 (AHRD V1 ***- Q6TF27_SOLCH); contains Interpro domain(s) IPR008801 Rapid ALkalinization Factor		AT5G67070.1	Member of a diversely expressed predicted peptide family showing sequence similarity to tobacco Rapid Alkalinization Factor (RALF), and is believed to play an essential role in the physiology of Arabidopsis. Consists of a single exon and is characterized by a conserved C-terminal motif and N-terminal signal peptide.	protein_coding	RALF-LIKE 34 (RALFL34)	RALF-LIKE 34 (RALFL34)	0	0		solyc02g090960.1.1	30.8	signalling.misc	weakly similar to ( 110) AT5G67070 | Symbols: RALFL34 | RALFL34 (ralf-like 34); signal transducer | chr5:26768120-26768509 FORWARD evidence_code:10F1H1E1IEG genomic_reference:SL2.40ch02 gene_region:46994717-46995070 transcript_region:SL2.40ch02:46994717..46995070+ go_terms:GO:0004871 functional_description:"Rapid alkalinization factor 3 (AHRD V1 ***- Q6TF27_SOLCH); contains Interpro domain(s) IPR…
Solyc09g005280.2.1	239.772	-0.705915	0.142494	7.27025e-07	0.000111468			Solyc09g090090.1.1	56.1731	-1.35567	0.233821	6.71464e-09	1.04501e-06			Solyc02g092050.2		Solycc02g092050.2.1 AP2-like ethylene-responsive transcription factor At1g16060 (AHRD V1 *-*- AP2L1_ARATH); contains Interpro domain(s) IPR001471 Pathogenesis-related transcriptional factor and ERF, DNA-binding		AT4G37750.1	ANT is required for control of cell proliferation and encodes a putative transcriptional regulator similar to AP2. Loss of function alleles have reduced fertility, abnormal ovules and abnormal lateral organs. Expressed specifically in the chalaza and in floral organ primordia.	protein_coding	AINTEGUMENTA (ANT)	COMPLEMENTING A PROTEIN KINASE C MUTANT 1 (CKC1); (CKC);DRAGON (DRG);AINTEGUMENTA (ANT)	0	0		solyc02g092050.2.1	27.3.3	RNA.regulation of transcription.AP2/EREBP, APETALA2/Ethylene-responsive element binding protein family	moderately similar to ( 375) AT4G37750 | Symbols: ANT, DRG, CKC, CKC1 | ANT (AINTEGUMENTA); DNA binding / transcription factor | chr4:17739782-17742189 FORWARDmoderately similar to ( 309) BBM1_BRANA Protein BABY BOOM 1 (BnBBM1) - Brassica napus (Rape)moderately similar to ( 377) loc_os03g56050 12003.m10516 protein ANT-like protein, putative, expressedAP2 AP2 genomic_reference:SL2.40ch02 gene_regi…
Solyc06g075520.2.1	126.215	0.76372	0.154386	7.54385e-07	0.000114967			Solyc01g105410.2.1	814.414	0.748619	0.129239	6.93412e-09	1.06187e-06			Solyc02g092070.2		Solycc02g092070.2.1 Growth regulating factor 1 (Fragment) (AHRD V1 *--- A6MZS4_ORYSI); contains Interpro domain(s) IPR014977 WRC		AT2G22840.1	Growth regulating factor encoding transcription activator. One of the nine members of a GRF gene family, containing nuclear targeting domain. Mutants result in smaller leaves indicating the role of the gene in leaf development. Expressed in root, shoot and flower	protein_coding	GROWTH-REGULATING FACTOR 1 (GRF1)	GROWTH-REGULATING FACTOR 1 (GRF1);GROWTH-REGULATING FACTOR 1 (AtGRF1)	0	0		solyc02g092070.2.1	27.3.50	RNA.regulation of transcription.General Transcription	moderately similar to ( 264) AT4G37740 | Symbols: AtGRF2 | AtGRF2 (GROWTHREGULATING FACTOR 2); transcription activator | chr4:17725533-17727609 REVERSEmoderately similar to ( 250) loc_os03g51970 12003.m10176 protein growth-regulating factor 1, putative, expressedWRC genomic_reference:SL2.40ch02 gene_region:47855277-47859821 transcript_region:SL2.40ch02:47855277..47859821+ go_terms:GO:0005515,GO:0…
Solyc01g109230.2.1	39.8986	-1.23812	0.250469	7.68474e-07	0.000116412			Solyc03g116680.2.1	1159.01	0.441009	0.0761389	6.94856e-09	1.06187e-06			Solyc02g092770.2		Solycc02g092770.2.1 Hydrolase alpha/beta fold family protein expressed (AHRD V1 **-* Q10J20_ORYSJ); contains Interpro domain(s) IPR000073 Alpha/beta hydrolase fold-1		AT4G37470.1	HTL belonging to the alpha/beta fold hydrolase superfamily. Mutant and over-expression studies indicates its involvement in seedling de-etiolation process.	protein_coding	KARRIKIN INSENSITIVE 2 (KAI2)	KARRIKIN INSENSITIVE 2 (KAI2)	0	0		solyc02g092770.2.1	35.2	not assigned.unknown	moderately similar to ( 458) AT4G37470 | Symbols: | hydrolase, alpha/beta fold family protein | chr4:17617045-17618363 REVERSEmoderately similar to ( 454) loc_os03g32270 12003.m08471 protein sigma factor sigB regulation protein rsbQ, putative, expressedMhpC genomic_reference:SL2.40ch02 gene_region:48303721-48305719 transcript_region:SL2.40ch02:48303721..48305719+ go_terms:GO:0016787 functional_de…
Solyc01g010950.2.1	448.228	-0.6197	0.125612	8.07918e-07	0.000120228			Solyc05g012070.2.1	2533.2	-0.762713	0.131653	6.89948e-09	1.06187e-06			Solyc02g092820.2		Solycc02g092820.2.1 Indole-3-acetic acid-amido synthetase GH3.8 (AHRD V1 **** B6U4E2_MAIZE); contains Interpro domain(s) IPR004993 GH3 auxin-responsive promoter		AT2G14960.1	encodes a protein similar to IAA-amido synthases. Lines carrying an insertion in this gene are hypersensitive to auxin.	protein_coding	(GH3.1)	(GH3.1)	0	0		solyc02g092820.2.1	17.2.3	hormone metabolism.auxin.induced-regulated-responsive-activated	highly similar to ( 952) AT2G14960 | Symbols: GH3.1 | GH3.1 | chr2:6451659-6453670 REVERSEhighly similar to ( 886) GH38_ORYSA Probable indole-3-acetic acid-amido synthetase GH3.8 (EC 6.3.2.-) (Auxin-responsive GH3-like protein 8) (OsGH3-8) - Oryza sativa (Rice)highly similar to ( 886) loc_os07g40290 12007.m08271 protein indole-3-acetic acid-amido synthetase GH3.8, putative, expressedGH3 genomic_r…
Solyc04g054760.2.1	86.1935	-1.24131	0.251512	7.9993e-07	0.000120228			Solyc07g048060.1.1	28.8213	-1.70711	0.294836	7.03656e-09	1.06888e-06			Solyc02g093040.2		Solycc02g093040.2.1 Cathepsin B-like cysteine proteinase (AHRD V1 **-* CYSP_SCHMA); contains Interpro domain(s) IPR013128 Peptidase C1A, papain		AT1G47128.1	cysteine proteinase precursor-like protein/ dehydration stress-responsive gene (RD21). Has been shown to have peptide ligase activity and protease activity in vitro. RD21 is involved in immunity to the necrotrophic fungal pathogen Botrytis cinerea.	protein_coding	ESPONSIVE TO DEHYDRATION 21A (RD21A)	ESPONSIVE TO DEHYDRATION 21A (RD21A);RESPONSIVE TO DEHYDRATION 21 (RD21)	0	0		solyc02g093040.2.1	29.5.3	protein.degradation.cysteine protease	moderately similar to ( 436) AT1G47128 | Symbols: RD21, RD21A | RD21 (responsive to dehydration 21); cysteine-type endopeptidase/ cysteine-type peptidase | chr1:17283139-17285609 REVERSEmoderately similar to ( 433) ORYA_ORYSA Oryzain alpha chain precursor (EC 3.4.22.-) - Oryza sativa (Rice)moderately similar to ( 403) loc_os04g57440 12004.m101443 protein cysteine protease 1 precursor, putative, e…
Solyc07g052910.2.1	47.0732	-1.32904	0.269358	8.05195e-07	0.000120228			Solyc03g031850.1.1	149.885	-0.898027	0.155283	7.33122e-09	1.10701e-06			Solyc02g093090.1		Solycc02g093090.1.1 Expressed protein (Fragment) (AHRD V1 *-*- B3VV20_POPTN); contains Interpro domain(s) IPR006514 Protein of unknown function DUF579, plant		AT5G67210.1	Encode a DUF579 (domain of unknown function 579) containing protein essential for normal xylan synthesis and deposition in the secondary cell wall.	protein_coding	IRX15-LIKE (IRX15-L)	IRX15-LIKE (IRX15-L)	0	0		solyc02g093090.1.1	35.2	not assigned.unknown	moderately similar to ( 414) AT5G67210 | Symbols: | unknown protein | chr5:26819019-26819972 FORWARDmoderately similar to ( 251) loc_os04g55640 12004.m10455 protein plant-specific domain TIGR01627 family protein, expressedDUF579 evidence_code:10F0H1E1IEG genomic_reference:SL2.40ch02 gene_region:48596619-48597545 transcript_region:SL2.40ch02:48596619..48597545- functional_description:"Expressed pr…
Solyc02g085620.2.1	121.925	-1.01499	0.206328	8.68486e-07	0.000128485			Solyc03g042560.1.1	354.095	0.899241	0.155537	7.40314e-09	1.11126e-06			Solyc02g093250.2		Solycc02g093250.2.1 Caffeoyl-CoA O-methyltransferase (AHRD V1 **** A8IFQ7_SOLLC); contains Interpro domain(s) IPR002935 O-methyltransferase, family 3		AT4G34050.1	caffeoyl coenzyme A O-methyltransferase 1 (CCoAOMT1); FUNCTIONS IN: caffeoyl-CoA O-methyltransferase activity; INVOLVED IN: coumarin biosynthetic process, response to cadmium ion; LOCATED IN: cytosol; EXPRESSED IN: 24 plant structures; EXPRESSED DURING: 14 growth stages; CONTAINS InterPro DOMAIN/s: O-methyltransferase, family 3 (InterPro:IPR002935); BEST Arabidopsis thaliana protein match is: S-a…	protein_coding	CAFFEOYL COENZYME A O-METHYLTRANSFERASE 1 (CCoAOMT1)	CAFFEOYL COENZYME A O-METHYLTRANSFERASE 1 (CCoAOMT1)	0	0		solyc02g093250.2.1	16.2.1.6	secondary metabolism.phenylpropanoids.lignin biosynthesis.CCoAOMT	moderately similar to ( 447) AT4G34050 | Symbols: | caffeoyl-CoA 3-O-methyltransferase, putative | chr4:16310844-16311973 FORWARDmoderately similar to ( 494) CAMT_SOLTU Caffeoyl-CoA O-methyltransferase (EC 2.1.1.104) (Trans-caffeoyl-CoA 3-O-methyltransferase) (CCoAMT) (CCoAOMT) - Solanum tuberosum (Potato)moderately similar to ( 420) loc_os06g06980 12006.m31989 protein caffeoyl-CoA O-methyltransf…
Solyc02g078380.2.1	163.615	0.775623	0.158308	9.60983e-07	0.000141343			Solyc11g070080.1.1	155.273	-1.42898	0.247905	8.20395e-09	1.22422e-06			Solyc02g093270.2		Solycc02g093270.2.1 Caffeoyl-CoA O-methyltransferase (AHRD V1 **** A8IFQ7_SOLLC); contains Interpro domain(s) IPR002935 O-methyltransferase, family 3		AT4G34050.1	caffeoyl coenzyme A O-methyltransferase 1 (CCoAOMT1); FUNCTIONS IN: caffeoyl-CoA O-methyltransferase activity; INVOLVED IN: coumarin biosynthetic process, response to cadmium ion; LOCATED IN: cytosol; EXPRESSED IN: 24 plant structures; EXPRESSED DURING: 14 growth stages; CONTAINS InterPro DOMAIN/s: O-methyltransferase, family 3 (InterPro:IPR002935); BEST Arabidopsis thaliana protein match is: S-a…	protein_coding	CAFFEOYL COENZYME A O-METHYLTRANSFERASE 1 (CCoAOMT1)	CAFFEOYL COENZYME A O-METHYLTRANSFERASE 1 (CCoAOMT1)	0	0		solyc02g093270.2.1	16.2.1.6	secondary metabolism.phenylpropanoids.lignin biosynthesis.CCoAOMT	moderately similar to ( 447) AT4G34050 | Symbols: | caffeoyl-CoA 3-O-methyltransferase, putative | chr4:16310844-16311973 FORWARDmoderately similar to ( 493) CAMT_SOLTU Caffeoyl-CoA O-methyltransferase (EC 2.1.1.104) (Trans-caffeoyl-CoA 3-O-methyltransferase) (CCoAMT) (CCoAOMT) - Solanum tuberosum (Potato)moderately similar to ( 421) loc_os06g06980 12006.m31989 protein caffeoyl-CoA O-methyltransf…
Solyc03g114030.2.1	994.442	-0.436877	0.089264	9.87032e-07	0.000144335			Solyc03g118370.2.1	710.038	-0.731433	0.127033	8.52015e-09	1.26397e-06			Solyc02g093310.2		Solycc02g093310.2.1 MAP-like protein kinase (AHRD V1 **-- O23190_ARATH); contains Interpro domain(s) IPR017946 PLC-like phosphodiesterase, TIM beta/alpha-barrel domain		AT4G36945.1	PLC-like phosphodiesterases superfamily protein; FUNCTIONS IN: phospholipase C activity, phosphoric diester hydrolase activity; INVOLVED IN: intracellular signaling pathway, lipid metabolic process; LOCATED IN: endomembrane system; CONTAINS InterPro DOMAIN/s: Phospholipase C, phosphatidylinositol-specific , X domain (InterPro:IPR000909), PLC-like phosphodiesterase, TIM beta/alpha-barrel domain (I…	protein_coding	0	0	0	0		solyc02g093310.2.1	30.6	signalling.MAP kinases	moderately similar to ( 484) AT4G36945 | Symbols: | phospholipase C/ phosphoric diester hydrolase | chr4:17420098-17422047 REVERSEmoderately similar to ( 447) loc_os08g01310 12008.m04280 protein MAP3K-like protein kinase, putative, expressed genomic_reference:SL2.40ch02 gene_region:48793892-48797052 transcript_region:SL2.40ch02:48793892..48797052- go_terms:GO:0023034,GO:0006629,GO:0005975 functio…
Solyc04g081800.1.1	80.8455	-1.10402	0.225733	1.004e-06	0.000145235			Solyc03g007230.2.1	194.724	0.922459	0.160547	9.15274e-09	1.34992e-06			Solyc02g093930.2		Solycc02g093930.2.1 Double-strand-break repair protein rad21 (AHRD V1 *-*- D0NDK6_PHYIN); contains Interpro domain(s) IPR006910 Rad21/Rec8 like protein, N-terminal		AT5G40840.2	Cohesion family protein SYN2 (SYN2).	protein_coding	(SYN2)	(SYN2)	0	0		solyc02g093930.2.1	28.1	DNA.synthesis/chromatin structure	weakly similar to ( 133) AT5G40840 | Symbols: SYN2 | SYN2 | chr5:16359611-16362823 REVERSEweakly similar to ( 124) loc_os01g67250 12001.m42786 protein N terminus of Rad21 / Rec8 like protein, expressed Rad21_Rec8_N genomic_reference:SL2.40ch02 gene_region:49192402-49198143 transcript_region:SL2.40ch02:49192402..49198143- go_terms:GO:0000228 functional_description:"Double-strand-break repair prote…
Solyc09g007900.2.1	8609.26	0.902167	0.184465	1.00467e-06	0.000145235			Solyc06g064820.2.1	2067.29	-0.543104	0.0946496	9.57727e-09	1.40437e-06			Solyc02g093950.2		Solycc02g093950.2.1 Ankyrin repeat family protein (AHRD V1 **** D7M616_ARALY); contains Interpro domain(s) IPR002110 Ankyrin		AT5G14230.1	CONTAINS InterPro DOMAIN/s: Ankyrin repeat-containing domain (InterPro:IPR020683), Ankyrin repeat (InterPro:IPR002110); BEST Arabidopsis thaliana protein match is: XB3 ortholog 2 in Arabidopsis thaliana (TAIR:AT5G57740.1); Has 66374 Blast hits to 25358 proteins in 1201 species: Archae - 121; Bacteria - 8133; Metazoa - 29530; Fungi - 5885; Plants - 3349; Viruses - 785; Other Eukaryotes - 18571 (so…	protein_coding	0	0	0	0		solyc02g093950.2.1	31.1	cell.organisation	highly similar to ( 900) AT5G14230 | Symbols: | protein binding | chr5:4591883-4595775 FORWARDhighly similar to ( 751) loc_os04g41280 12004.m09107 protein protein binding protein, putative, expressed ANK genomic_reference:SL2.40ch02 gene_region:49206284-49210872 transcript_region:SL2.40ch02:49206284..49210872- go_terms:GO:0030506 functional_description:"Ankyrin repeat family protein (AHRD V1 ****…
Solyc05g013370.1.1	26.6284	-1.64415	0.33656	1.0335e-06	0.000148555			Solyc02g084550.2.1	451.105	-0.648414	0.113149	1.00064e-08	1.45886e-06			Solyc02g094640.2		Solycc02g094640.2.1 Acetyl-coenzyme A synthetase (AHRD V1 ***- Q2RNC6_RHORT); contains Interpro domain(s) IPR011904 Acetate--CoA ligase		AT5G36880.2	Encodes a plastidic acetyl-coA synthetase. This enzyme plays a role in converting acetate to acetyl-coA in the plastids. It does not appear to be a major contributor to fatty acid biosynthesis based on mutant phenotypes. The enzyme seems to act as a monomer and may play an important role in preventing the toxic accumulation of fermentation products including acetaldehyde, acetate, and ethanol. It…	protein_coding	ACETYL-COA SYNTHETASE (ACS)	ACETYL-COA SYNTHETASE (ACS)	0	0		solyc02g094640.2.1	11.1.8	lipid metabolism.FA synthesis and FA elongation.acyl coa ligase	nearly identical (1140) AT5G36880 | Symbols: | acetyl-CoA synthetase, putative / acetate-CoA ligase, putative | chr5:14534961-14540296 REVERSEvery weakly similar to (84.0) 4CL1_TOBAC 4-coumarate--CoA ligase 1 (EC 6.2.1.12) (4CL 1) (4-coumaroyl-CoA synthase 1) - Nicotiana tabacum (Common tobacco)nearly identical (1119) loc_os02g32490 12002.m08342 protein acetyl-coenzyme A synthetase, putative, exp…
Solyc01g095520.2.1	21.9505	-1.70129	0.348694	1.06603e-06	0.000151508			Solyc02g065170.2.1	1170.6	-0.48646	0.0849976	1.0452e-08	1.51512e-06			Solyc03g005150.2		Solycc03g005150.2.1 Solute carrier family 2, facilitated glucose transporter member 2 (AHRD V1 ***- GTR2_RAT); contains Interpro domain(s) IPR003663 Sugar/inositol transporter		AT5G26250.1	Major facilitator superfamily protein; FUNCTIONS IN: carbohydrate transmembrane transporter activity, sugar:hydrogen symporter activity; INVOLVED IN: transport, transmembrane transport; LOCATED IN: endomembrane system, integral to membrane, membrane; CONTAINS InterPro DOMAIN/s: Sugar transporter, conserved site (InterPro:IPR005829), Major facilitator superfamily (InterPro:IPR020846), General subs…	protein_coding	0	0	0	0		solyc03g005150.2.1	34.2	transport.sugars	highly similar to ( 590) AT5G26250 | Symbols: | sugar transporter, putative | chr5:9196758-9198681 FORWARDmoderately similar to ( 468) STC_RICCO Sugar carrier protein C - Ricinus communis (Castor bean)highly similar to ( 551) loc_os03g11900 12003.m06642 protein sugar transport protein 8, putative, expressed Sugar_tr xylE genomic_reference:SL2.40ch03 gene_region:93581-95634 transcript_region:SL2.4…
Solyc03g005900.2.1	41.8795	-1.27791	0.261893	1.0635e-06	0.000151508			Solyc10g078670.1.1	148.827	-0.889271	0.155435	1.05793e-08	1.52487e-06			Solyc03g005280.2		Solycc03g005280.2.1 Aspartic proteinase 2 (AHRD V1 **-* Q948P0_SOYBN); contains Interpro domain(s) IPR001461 Peptidase A1		AT1G11910.1	Encodes an aspartic proteinase that forms a heterodimer and is stable over a broad pH range (ph 3-8).	protein_coding	ASPARTIC PROTEINASE A1 (APA1)	(ATAPA1);ASPARTIC PROTEINASE A1 (APA1)	0	0		solyc03g005280.2.1	29.5.4	protein.degradation.aspartate protease	highly similar to ( 535) AT1G11910 | Symbols: | aspartyl protease family protein | chr1:4017119-4019874 REVERSEhighly similar to ( 513) ASPR1_ORYSA Aspartic proteinase oryzasin-1 precursor (EC 3.4.23.-) - Oryza sativa (Rice)highly similar to ( 513) loc_os05g49200 12005.m27639 protein aspartic proteinase oryzasin-1 precursor, putative, expressed Asp genomic_reference:SL2.40ch03 gene_region:161169-…
Solyc05g054490.2.1	1373.71	-0.81899	0.168248	1.12879e-06	0.000158646			Solyc01g005990.2.1	998.042	-0.468287	0.0819197	1.08795e-08	1.55927e-06			Solyc03g005420.1		Solycc03g005420.1.1 Flotillin domain protein (AHRD V1 ***- Q4X200_ASPFU); contains Interpro domain(s) IPR001107 Band 7 protein		AT5G25260.1	SPFH/Band 7/PHB domain-containing membrane-associated protein family; FUNCTIONS IN: molecular_function unknown; INVOLVED IN: biological_process unknown; LOCATED IN: plasma membrane; EXPRESSED IN: cultured cell; CONTAINS InterPro DOMAIN/s: Band 7 protein (InterPro:IPR001107); BEST Arabidopsis thaliana protein match is: SPFH/Band 7/PHB domain-containing membrane-associated protein family (TAIR:AT5G…	protein_coding	0	0	0	0		solyc03g005420.1.1	35.2	not assigned.unknown	highly similar to ( 517) AT5G25260 | Symbols: | FUNCTIONS IN: molecular_function unknown; INVOLVED IN: biological_process unknown; LOCATED IN: plasma membrane; EXPRESSED IN: cultured cell; CONTAINS InterPro DOMAIN/s: Band 7 protein (InterPro:IPR001107); BEST Arabidopsis thaliana protein match is: unknown protein (TAIR:AT5G25250.1); Has 4214 Blast hits to 3442 proteins in 652 species: Archae - 14;…
Solyc12g009300.1.1	625.039	-0.688423	0.141417	1.12706e-06	0.000158646			Solyc07g065920.2.1	97.0281	1.02166	0.178878	1.1198e-08	1.59591e-06			Solyc03g005480.2		Solycc03g005480.2.1 Nodulin-like protein (AHRD V1 ***- B6TRP3_MAIZE); contains Interpro domain(s) IPR000620 Protein of unknown function DUF6, transmembrane		AT4G08300.1	nodulin MtN21-like transporter family protein	protein_coding	0	0	0	0		solyc03g005480.2.1	33.99	development.unspecified	moderately similar to ( 218) AT4G08290 | Symbols: | nodulin MtN21 family protein | chr4:5239088-5240861 FORWARDmoderately similar to ( 357) loc_os03g05530 12003.m06076 protein nodulin-like protein, putative, expressed genomic_reference:SL2.40ch03 gene_region:373917-377991 transcript_region:SL2.40ch03:373917..377991+ go_terms:GO:0016020 functional_description:"Nodulin-like protein (AHRD V1 ***- B6…
Solyc01g105800.2.1	147.996	-1.1071	0.22844	1.25756e-06	0.000174801			Solyc01g086920.2.1	2719.04	-0.579866	0.101671	1.1747e-08	1.65743e-06			Solyc03g005900.2		Solycc03g005900.2.1 GDSL esterase/lipase At5g45670 (AHRD V1 **** GDL82_ARATH); contains Interpro domain(s) IPR001087 Lipase, GDSL		AT5G45670.1	GDSL-like Lipase/Acylhydrolase superfamily protein; FUNCTIONS IN: hydrolase activity, acting on ester bonds, carboxylesterase activity; INVOLVED IN: lipid metabolic process; LOCATED IN: endomembrane system; EXPRESSED IN: 19 plant structures; EXPRESSED DURING: 13 growth stages; CONTAINS InterPro DOMAIN/s: Lipase, GDSL (InterPro:IPR001087); BEST Arabidopsis thaliana protein match is: GDSL-like Lipa…	protein_coding	0	0	0	0		solyc03g005900.2.1	26.28	misc.GDSL-motif lipase	highly similar to ( 513) AT5G45670 | Symbols: | GDSL-motif lipase/hydrolase family protein | chr5:18528600-18530164 FORWARDweakly similar to ( 163) APG_BRANA Anter-specific proline-rich protein APG (Protein CEX) (Fragment) - Brassica napus (Rape)moderately similar to ( 474) loc_os01g54470 12001.m11611 protein anther-specific proline-rich protein APG, putative, expressedSGNH_plant_lipase_like fatt…
Solyc09g075120.2.1	1507.21	-0.670286	0.138285	1.25257e-06	0.000174801			Solyc05g006020.2.1	406.256	0.609716	0.106908	1.17604e-08	1.65743e-06			Solyc03g005960.2		Solycc03g005960.2.1 Receptor like kinase, RLK		AT1G53440.1	Leucine-rich repeat transmembrane protein kinase; FUNCTIONS IN: kinase activity; INVOLVED IN: protein amino acid phosphorylation; LOCATED IN: plasma membrane; EXPRESSED IN: 22 plant structures; EXPRESSED DURING: 13 growth stages; CONTAINS InterPro DOMAIN/s: Serine/threonine-protein kinase domain (InterPro:IPR002290), Leucine-rich repeat (InterPro:IPR001611), Serine-threonine/tyrosine-protein kina…	protein_coding	0	0	0	0		solyc03g005960.2.1	30.2.17	signalling.receptor kinases.DUF 26	highly similar to ( 502) AT1G53440 | Symbols: | leucine-rich repeat family protein / protein kinase family protein | chr1:19945959-19951562 FORWARDweakly similar to ( 156) KPRO_MAIZE Putative receptor protein kinase ZmPK1 precursor (EC 2.7.11.1) - Zea mays (Maize)moderately similar to ( 466) loc_os09g17630 12009.m05021 protein receptor-like protein kinase 2, putative, expressed Pkinase_Tyr TyrKc …
Solyc01g005000.2.1	179.901	-0.852645	0.176027	1.2736e-06	0.000176064			Solyc03g114310.2.1	287.821	-0.725576	0.12725	1.18416e-08	1.65965e-06			Solyc03g006220.2		Solycc03g006220.2.1 Os06g0207500 protein (Fragment) (AHRD V1 **-- Q0DDQ9_ORYSJ); contains Interpro domain(s) IPR004253 Protein of unknown function DUF231, plant		AT1G29050.1	Encodes a member of the TBL (TRICHOME BIREFRINGENCE-LIKE) gene family containing a plant-specific DUF231 (domain of unknown function) domain. TBL gene family has 46 members, two of which (TBR/AT5G06700 and TBL3/AT5G01360) have been shown to be involved in the synthesis and deposition of secondary wall cellulose, presumably by influencing the esterification state of pectic polymers. A nomenclature…	protein_coding	TRICHOME BIREFRINGENCE-LIKE 38 (TBL38)	TRICHOME BIREFRINGENCE-LIKE 38 (TBL38)	0	0		solyc03g006220.2.1	31.1	cell.organisation	moderately similar to ( 494) AT1G29050 | Symbols: | unknown protein | chr1:10136376-10139082 REVERSEmoderately similar to ( 471) loc_os01g46350 12001.m10833 protein expressed proteinDUF231 genomic_reference:SL2.40ch03 gene_region:848503-853887 transcript_region:SL2.40ch03:848503..853887+ functional_description:"Os06g0207500 protein (Fragment) (AHRD V1 **-- Q0DDQ9_ORYSJ); contains Interpro domain(…
Solyc11g067190.1.1	52.7799	-1.24461	0.257159	1.29943e-06	0.000178658			Solyc01g088780.2.1	141.162	-0.892406	0.157114	1.34705e-08	1.87758e-06			Solyc03g006300.1		Solycc03g006300.1.1 Receptor like kinase, RLK		AT1G28440.1	HAESA-like 1 (HSL1); FUNCTIONS IN: protein serine/threonine kinase activity, kinase activity, ATP binding; INVOLVED IN: transmembrane receptor protein tyrosine kinase signaling pathway, protein amino acid phosphorylation; EXPRESSED IN: 22 plant structures; EXPRESSED DURING: 13 growth stages; CONTAINS InterPro DOMAIN/s: Protein kinase, ATP binding site (InterPro:IPR017441), Protein kinase, catalyt…	protein_coding	HAESA-LIKE 1 (HSL1)	HAESA-LIKE 1 (HSL1)	0	0		solyc03g006300.1.1	30.2.11	signalling.receptor kinases.leucine rich repeat XI	nearly identical (1216) AT1G28440 | Symbols: HSL1 | HSL1 (HAESA-Like 1); ATP binding / kinase/ protein serine/threonine kinase | chr1:9996914-10000171 FORWARDmoderately similar to ( 269) RPK1_IPONI Receptor-like protein kinase precursor (EC 2.7.11.1) - Ipomoea nil (Japanese morning glory) (Pharbitis nil)highly similar to ( 983) loc_os01g13800 12001.m07986 protein receptor-like protein kinase 5 pr…
Solyc12g082720.1.1	263.055	0.658864	0.136295	1.33753e-06	0.000182902			Solyc11g066740.1.1	224.083	-0.703924	0.124017	1.37845e-08	1.91084e-06			Solyc03g006420.2		Solycc03g006420.2.1 Origin recognition complex subunit 1 (AHRD V1 **-- Q945C8_MAIZE); contains Interpro domain(s) IPR001025 Bromo adjacent region		AT4G14700.1	Encodes origin of replication complex 1a subunit.The protein contains a PHD domain,binds methylated DNA and appears to function as a transcriptional activator.	protein_coding	ORIGIN RECOGNITION COMPLEX 1 (ORC1A)	ORIGIN RECOGNITION COMPLEX 1 (ORC1A); (ATORC1A)	0	0		solyc03g006420.2.1	28.1_28.99	DNA.synthesis/chromatin structure_DNA.unspecified	highly similar to ( 963) AT4G14700 | Symbols: ATORC1A, ORC1A | ORC1A (ORIGIN RECOGNITION COMPLEX 1); DNA binding / double-stranded methylated DNA binding | chr4:8422236-8424665 FORWARDhighly similar to ( 900) loc_os06g08790 12006.m05598 protein origin recognition complex subunit 1, putative, expressed BAH_plant_2 CDC6 cdc6 BAH BAH BAH_polybromo genomic_reference:SL2.40ch03 gene_region:1013878-102…
Solyc01g087060.2.1	157.283	0.734037	0.152576	1.50218e-06	0.00020322			Solyc03g078270.1.1	342.564	0.832666	0.146915	1.44748e-08	1.99564e-06			Solyc03g007080.2		Solycc03g007080.2.1 Genomic DNA chromosome 5 P1 clone MIO24 (AHRD V1 ***- Q9FLJ1_ARATH)		AT5G51680.1	hydroxyproline-rich glycoprotein family protein; Has 35333 Blast hits to 34131 proteins in 2444 species: Archae - 798; Bacteria - 22429; Metazoa - 974; Fungi - 991; Plants - 531; Viruses - 0; Other Eukaryotes - 9610 (source: NCBI BLink).	protein_coding	0	0	0	0		solyc03g007080.2.1	35.2	not assigned.unknown	genomic_reference:SL2.40ch03 gene_region:1637846-1638703 transcript_region:SL2.40ch03:1637846..1638703- functional_description:"Genomic DNA chromosome 5 P1 clone MIO24 (AHRD V1 ***- Q9FLJ1_ARATH)"
Solyc08g008310.2.1	179.611	0.768199	0.159661	1.49857e-06	0.00020322			Solyc08g065420.2.1	486.65	0.711277	0.125681	1.51933e-08	2.08337e-06			Solyc03g007230.2		Solycc03g007230.2.1 Protein phosphatase 2C (AHRD V1 ***- B1B5N6_PHYPA); contains Interpro domain(s) IPR015655 Protein phosphatase 2C		AT3G11410.1	Encodes protein phosphatase 2C. Negative regulator of ABA signalling. Expressed in seeds during germination. mRNA up-regulated by drought and ABA.	protein_coding	PROTEIN PHOSPHATASE 2CA (PP2CA)	ARABIDOPSIS THALIANA PROTEIN PHOSPHATASE 2CA (ATPP2CA);PROTEIN PHOSPHATASE 2CA (PP2CA); (AHG3)	0	0		solyc03g007230.2.1	29.4	protein.postranslational modification	moderately similar to ( 241) AT3G11410 | Symbols: ATPP2CA, AHG3, PP2CA | PP2CA (ARABIDOPSIS THALIANA PROTEIN PHOSPHATASE 2CA); protein binding / protein serine/threonine phosphatase | chr3:3584181-3585649 REVERSEmoderately similar to ( 261) loc_os05g49730 12005.m09043 protein protein phosphatase 2C ABI1, putative, expressed PP2Cc PP2Cc PP2C PTC1 genomic_reference:SL2.40ch03 gene_region:1792295-17…
Solyc02g081670.1.1	142.89	0.818063	0.170759	1.66157e-06	0.000222404			Solyc01g104100.2.1	99.0749	-0.93589	0.165418	1.53393e-08	2.09209e-06			Solyc03g019790.2		Solycc03g019790.2.1 Alpha-galactosidase (AHRD V1 **** Q9SP05_SOLLC); contains Interpro domain(s) IPR013785 Aldolase-type TIM barrel		AT5G08370.1	alpha-galactosidase 2 (AGAL2); FUNCTIONS IN: alpha-galactosidase activity, hydrolase activity, hydrolyzing O-glycosyl compounds, catalytic activity; INVOLVED IN: positive regulation of flower development, leaf morphogenesis; LOCATED IN: plant-type cell wall; EXPRESSED IN: 22 plant structures; EXPRESSED DURING: 13 growth stages; CONTAINS InterPro DOMAIN/s: Aldolase-type TIM barrel (InterPro:IPR013…	protein_coding	ALPHA-GALACTOSIDASE 2 (AGAL2)	ALPHA-GALACTOSIDASE 2 (AGAL2);ALPHA-GALACTOSIDASE 2 (AtAGAL2)	0	0		solyc03g019790.2.1	3.8.2	minor CHO metabolism.galactose.alpha-galactosidases	highly similar to ( 562) AT5G08370 | Symbols: AtAGAL2 | AtAGAL2 (Arabidopsis thaliana ALPHA-GALACTOSIDASE 2); alpha-galactosidase/ catalytic/ hydrolase, hydrolyzing O-glycosyl compounds | chr5:2691116-2693441 REVERSEhighly similar to ( 533) AGAL_ORYSA Alpha-galactosidase precursor (EC 3.2.1.22) (Melibiase) (Alpha-D-galactoside galactohydrolase) - Oryza sativa (Rice)highly similar to ( 533) loc_os…
Solyc08g083110.2.1	759.58	0.483033	0.100825	1.66113e-06	0.000222404			Solyc03g097560.2.1	117.509	-0.93641	0.165758	1.61128e-08	2.18583e-06			Solyc03g026120.2		Solycc03g026120.2.1 Dehydration-responsive family protein (AHRD V1 **-- D7M5L0_ARALY); contains Interpro domain(s) IPR004159 Protein of unknown function DUF248, methyltransferase putative		AT2G45750.1	S-adenosyl-L-methionine-dependent methyltransferases superfamily protein; CONTAINS InterPro DOMAIN/s: Protein of unknown function DUF248, methyltransferase putative (InterPro:IPR004159); BEST Arabidopsis thaliana protein match is: S-adenosyl-L-methionine-dependent methyltransferases superfamily protein (TAIR:AT4G00750.1); Has 1101 Blast hits to 1086 proteins in 99 species: Archae - 0; Bacteria - …	protein_coding	0	0	0	0		solyc03g026120.2.1	20.2.3	stress.abiotic.drought/salt	highly similar to ( 868) AT2G45750 | Symbols: | dehydration-responsive family protein | chr2:18842655-18845343 FORWARDhighly similar to ( 875) loc_os04g48230 12004.m35188 protein ankyrin protein kinase-like, putative, expressedDUF248 genomic_reference:SL2.40ch03 gene_region:7910298-7913304 transcript_region:SL2.40ch03:7910298..7913304- functional_description:"Dehydration-responsive family protein…
Solyc07g062840.2.1	216.369	0.729564	0.152345	1.67699e-06	0.000223287			Solyc07g043050.1.1	238.481	-0.96241	0.17064	1.70056e-08	2.29468e-06			Solyc03g026290.2		Solycc03g026290.2.1 Post-GPI attachment to proteins factor 3 (AHRD V1 **-- PGAP3_XENTR); contains Interpro domain(s) IPR007217 Per1-like		AT1G16560.1	Per1-like family protein; FUNCTIONS IN: molecular_function unknown; INVOLVED IN: biological_process unknown; LOCATED IN: endomembrane system; EXPRESSED IN: 22 plant structures; EXPRESSED DURING: 13 growth stages; CONTAINS InterPro DOMAIN/s: Per1-like (InterPro:IPR007217); BEST Arabidopsis thaliana protein match is: Per1-like family protein (TAIR:AT5G62130.1); Has 343 Blast hits to 337 proteins in…	protein_coding	0	0	0	0		solyc03g026290.2.1	20.2	stress.abiotic	moderately similar to ( 461) AT1G16560 | Symbols: | Per1-like family protein | chr1:5669234-5670343 FORWARDmoderately similar to ( 463) loc_os05g13330 12005.m27743 protein CAB2, putative, expressed Per1 PER1 genomic_reference:SL2.40ch03 gene_region:8100065-8108535 transcript_region:SL2.40ch03:8100065..8108535- go_terms:GO:0005515,GO:0016788 functional_description:"Post-GPI attachment to proteins …
Solyc11g020660.1.1	6.40169	-1.79204	0.374343	1.69166e-06	0.000224061			Solyc01g010950.2.1	484.031	-0.591458	0.1049	1.7171e-08	2.30473e-06			Solyc03g026340.2		Solycc03g026340.2.1 Calcium dependent protein kinase 17 (AHRD V1 *-** D8RHF3_SELML); contains Interpro domain(s) IPR002290 Serine/threonine protein kinase		AT1G12580.1	phosphoenolpyruvate carboxylase-related kinase 1 (PEPKR1); FUNCTIONS IN: protein serine/threonine kinase activity, protein kinase activity, kinase activity, ATP binding; INVOLVED IN: protein amino acid phosphorylation; LOCATED IN: cellular_component unknown; EXPRESSED IN: 22 plant structures; EXPRESSED DURING: 13 growth stages; CONTAINS InterPro DOMAIN/s: Protein kinase, ATP binding site (InterPr…	protein_coding	PHOSPHOENOLPYRUVATE CARBOXYLASE-RELATED KINASE 1 (PEPKR1)	PHOSPHOENOLPYRUVATE CARBOXYLASE-RELATED KINASE 1 (PEPKR1)	0	0		solyc03g026340.2.1	29.4	protein.postranslational modification	highly similar to ( 547) AT1G12580 | Symbols: PEPKR1 | PEPKR1 (Phosphoenolpyruvate carboxylase-related kinase 1); ATP binding / kinase/ protein kinase/ protein serine/threonine kinase | chr1:4283635-4285675 FORWARDmoderately similar to ( 286) CDPK_DAUCA Calcium-dependent protein kinase (EC 2.7.11.1) (CDPK) - Daucus carota (Carrot)highly similar to ( 541) loc_os06g03682 12006.m05100 protein calciu…
Solyc12g099400.1.1	347.945	0.569743	0.119214	1.7604e-06	0.000231951			Solyc10g080870.2.1	1645.76	-0.356363	0.0632569	1.76499e-08	2.35653e-06			Solyc03g031850.1		Solycc03g031850.1.1 Unknown Protein (AHRD V1)		AT3G03210.1	unknown protein; FUNCTIONS IN: molecular_function unknown; INVOLVED IN: biological_process unknown; LOCATED IN: endomembrane system; EXPRESSED IN: 24 plant structures; EXPRESSED DURING: 15 growth stages; Has 59 Blast hits to 59 proteins in 17 species: Archae - 0; Bacteria - 0; Metazoa - 0; Fungi - 0; Plants - 56; Viruses - 0; Other Eukaryotes - 3 (source: NCBI BLink).	protein_coding	0	0	0	0		solyc03g031850.1.1	35.2	not assigned.unknown	moderately similar to ( 348) AT3G03210 | Symbols: | unknown protein | chr3:740987-742093 FORWARDmoderately similar to ( 262) loc_os10g39400 12010.m06708 protein expressed protein evidence_code:10F0H1E1IEG genomic_reference:SL2.40ch03 gene_region:8594893-8595975 transcript_region:SL2.40ch03:8594893..8595975- functional_description:"Unknown Protein (AHRD V1)"
Solyc04g054880.2.1	1070.16	0.418057	0.0874993	1.772e-06	0.00023227			Solyc02g082270.2.1	428.917	0.691977	0.123004	1.84801e-08	2.45447e-06			Solyc03g033660.2		Solycc03g033660.2.1 GATA transcription factor 9 (AHRD V1 *-*- B6STZ1_MAIZE); contains Interpro domain(s) IPR016679 Transcription factor, GATA, plant		AT5G66320.1	Encodes GATA transcription factor gene GNC, involved in regulating carbon and nitrogen metabolism. Expression occurs in aerial tissue at an early stage of development and is inducible by nitrate.	protein_coding	GATA TRANSCRIPTION FACTOR 5 (GATA5)	GATA TRANSCRIPTION FACTOR 5 (GATA5)	0	0		solyc03g033660.2.1	27.3.9	RNA.regulation of transcription.C2C2(Zn) GATA transcription factor family	weakly similar to ( 159) AT5G66320 | Symbols: | zinc finger (GATA type) family protein | chr5:26496208-26497309 REVERSEweakly similar to ( 130) loc_os02g43150 12002.m100295 protein GATA zinc finger family protein, expressed genomic_reference:SL2.40ch03 gene_region:9529928-9531162 transcript_region:SL2.40ch03:9529928..9531162- go_terms:GO:0005634,GO:0006355 functional_description:"GATA transcripti…
Solyc10g074920.1.1	354.128	-0.820668	0.171844	1.79124e-06	0.000233581			Solyc03g093400.2.1	535.235	0.627847	0.111663	1.87995e-08	2.48388e-06			Solyc03g036470.1		Solycc03g036470.1.1 Phenylalanine ammonia-lyase (AHRD V1 ***- B5LAW0_CAPAN); contains Interpro domain(s) IPR001106 Phenylalanine/histidine ammonia-lyase		AT2G37040.1	Encodes PAL1, a phenylalanine ammonia-lyase. Arabidopsis has four PALs: AT2G37040 (PAL1), AT3G53260 (PAL2), AT5G04230 (PAL3) and AT3G10340 (PAL4).	protein_coding	PHE AMMONIA LYASE 1 (pal1)	(ATPAL1);PHE AMMONIA LYASE 1 (pal1)	0	0		solyc03g036470.1.1	16.2.1.1	secondary metabolism.phenylpropanoids.lignin biosynthesis.PAL	moderately similar to ( 394) AT2G37040 | Symbols: pal1, ATPAL1 | pal1 (Phe ammonia lyase 1); phenylalanine ammonia-lyase | chr2:15557602-15560237 REVERSEmoderately similar to ( 427) PAL1_TOBAC Phenylalanine ammonia-lyase (EC 4.3.1.5) - Nicotiana tabacum (Common tobacco)moderately similar to ( 365) loc_os02g41670 12002.m09203 protein phenylalanine ammonia-lyase, putative, expressed PAL PAL-HAL PRK…
Solyc09g007920.2.1	9980.04	0.880807	0.184703	1.85347e-06	0.000240457			Solyc08g061930.2.1	527.895	0.672998	0.11979	1.93005e-08	2.53687e-06			Solyc03g044090.2		Solycc03g044090.2.1 Phototropic-responsive NPH3 family protein (AHRD V1 **-- D7KEU3_ARALY); contains Interpro domain(s) IPR004249 NPH3		AT2G14820.1	A member of the NPY gene family (NPY1/AT4G31820, NPY2/AT2G14820, NPY3/AT5G67440, NPY4/AT2G23050, NPY5/AT4G37590). Involved in auxin-mediated organogenesis.	protein_coding	NAKED PINS IN YUC MUTANTS 2 (NPY2)	NAKED PINS IN YUC MUTANTS 2 (NPY2);MAB4/ENP/NPY1-LIKE 3 (MEL3)	0	0		solyc03g044090.2.1	30.11	signalling.light	highly similar to ( 612) AT2G14820 | Symbols: NPY2 | NPY2 (NAKED PINS IN YUC MUTANTS 2); protein binding / signal transducer | chr2:6358864-6361300 FORWARDmoderately similar to ( 345) NPH3_ORYSA Coleoptile phototropism protein 1 (Non-phototropic hypocotyl 3-like protein) (NPH3-like protein) - Oryza sativa (Rice)highly similar to ( 610) loc_os12g39380 12012.m07723 protein transposon protein, putat…
Solyc09g075020.2.1	934.619	0.509321	0.10698	1.92724e-06	0.000248752			Solyc02g088100.2.1	460.688	-0.643083	0.114507	1.95314e-08	2.55399e-06			Solyc03g044840.1		Solycc03g044840.1.1 Helicase-like protein (AHRD V1 *-*- Q9AYF0_ORYSJ); contains Interpro domain(s) IPR010285 Protein of unknown function DUF889, eukaryote		AT5G28780.1	PIF1 helicase; CONTAINS InterPro DOMAIN/s: DNA helicase PIF1, ATP-dependent (InterPro:IPR010285); BEST Arabidopsis thaliana protein match is: PIF1 helicase (TAIR:AT3G51690.1); Has 1364 Blast hits to 1355 proteins in 303 species: Archae - 2; Bacteria - 367; Metazoa - 234; Fungi - 111; Plants - 389; Viruses - 9; Other Eukaryotes - 252 (source: NCBI BLink).	protein_coding	0	0	0	0		solyc03g044840.1.1	28.99	DNA.unspecified	weakly similar to ( 114) AT5G28780 | Symbols: | unknown protein | chr5:10812907-10814173 REVERSEmoderately similar to ( 419) loc_os10g10730 12010.m04407 protein retrotransposon protein, putative, unclassified DUF889 evidence_code:10F0H1E0IEG genomic_reference:SL2.40ch03 gene_region:14612620-14618579 transcript_region:SL2.40ch03:14612620..14618579- functional_description:"Helicase-like protein (AH…
Solyc02g069930.1.1	165.463	-1.03102	0.217273	2.08207e-06	0.000267372			Solyc12g005300.1.1	391.878	-0.611947	0.109578	2.34274e-08	3.04773e-06			Solyc03g046410.2		Solycc03g046410.2.1 Unknown Protein (AHRD V1)		#N/A	#N/A	#N/A	#N/A	#N/A	#N/A	#N/A		solyc03g046410.2.1	35.2	not assigned.unknown	genomic_reference:SL2.40ch03 gene_region:16501806-16502253 transcript_region:SL2.40ch03:16501806..16502253- functional_description:"Unknown Protein (AHRD V1)"
Solyc07g041230.2.1	103.1	-0.929247	0.19604	2.13632e-06	0.000272952			Solyc05g044450.1.1	45.1388	-1.57959	0.282973	2.37576e-08	3.07491e-06			Solyc03g062670.1		Solycc03g062670.1.1 NAC domain protein IPR003441 (AHRD V1 ***- B9IDF8_POPTR); contains Interpro domain(s) IPR003441 No apical meristem (NAM) protein		AT3G10490.2	NAC domain containing protein 52 (NAC052); FUNCTIONS IN: sequence-specific DNA binding transcription factor activity; INVOLVED IN: multicellular organismal development, pollen development; LOCATED IN: nucleolus; CONTAINS InterPro DOMAIN/s: No apical meristem (NAM) protein (InterPro:IPR003441); BEST Arabidopsis thaliana protein match is: NAC domain containing protein 50 (TAIR:AT3G10480.1); Has 339…	protein_coding	NAC DOMAIN CONTAINING PROTEIN 52 (NAC052)	NAC DOMAIN CONTAINING PROTEIN 52 (NAC052);NAC DOMAIN CONTAINING PROTEIN 52 (ANAC052)	0	0		solyc03g062670.1.1	27.3.27_33.99	RNA.regulation of transcription.NAC domain transcription factor family_development.unspecified	evidence_code:10F0H1E0IEG genomic_reference:SL2.40ch03 gene_region:29295085-29295933 transcript_region:SL2.40ch03:29295085..29295933+ go_terms:GO:0045449 functional_description:"NAC domain protein IPR003441 (AHRD V1 ***- B9IDF8_POPTR); contains Interpro domain(s) IPR003441 No apical meristem (NAM) protein "
Solyc02g078470.2.1	213.567	-0.824776	0.174507	2.28637e-06	0.000290657			Solyc02g091830.2.1	101.908	-1.0409	0.186666	2.45703e-08	3.16396e-06			Solyc03g063550.1		Solycc03g063550.1.1 Unknown Protein (AHRD V1)		AT3G57950.1	unknown protein; FUNCTIONS IN: molecular_function unknown; INVOLVED IN: biological_process unknown; LOCATED IN: chloroplast; EXPRESSED IN: 9 plant structures; EXPRESSED DURING: 4 anthesis, C globular stage, petal differentiation and expansion stage; BEST Arabidopsis thaliana protein match is: unknown protein (TAIR:AT2G42180.1); Has 81 Blast hits to 81 proteins in 11 species: Archae - 0; Bacteria …	protein_coding	0	0	0	0		solyc03g063550.1.1	35.2	not assigned.unknown	weakly similar to ( 103) AT3G57950 | Symbols: | unknown protein | chr3:21460423-21460968 FORWARD evidence_code:10F0H1E0IEG genomic_reference:SL2.40ch03 gene_region:32246581-32247045 transcript_region:SL2.40ch03:32246581..32247045+ functional_description:"Unknown Protein (AHRD V1)"
Solyc01g108940.1.1	46.7974	-1.32702	0.281577	2.44345e-06	0.000309072			Solyc01g090070.1.1	93.1377	-0.936208	0.168078	2.54611e-08	3.26211e-06			Solyc03g063650.1		Solycc03g063650.1.1 Receptor-like protein kinase (AHRD V1 **** Q9FLV4_ARATH); contains Interpro domain(s) IPR002290 Serine/threonine protein kinase		AT2G41890.1	curculin-like (mannose-binding) lectin family protein / PAN domain-containing protein; FUNCTIONS IN: sugar binding, protein kinase activity, ATP binding; INVOLVED IN: protein amino acid phosphorylation, recognition of pollen; LOCATED IN: endomembrane system; EXPRESSED IN: 22 plant structures; EXPRESSED DURING: 13 growth stages; CONTAINS InterPro DOMAIN/s: Curculin-like (mannose-binding) lectin (I…	protein_coding	0	0	0	0		solyc03g063650.1.1	30.2.17	signalling.receptor kinases.DUF 26	highly similar to ( 629) AT2G41890 | Symbols: | curculin-like (mannose-binding) lectin family protein / PAN domain-containing protein | chr2:17478058-17480352 REVERSEweakly similar to ( 112) KPRO_MAIZE Putative receptor protein kinase ZmPK1 precursor (EC 2.7.11.1) - Zea mays (Maize)moderately similar to ( 298) loc_os03g62180 12003.m101559 protein ATP binding protein, putative, expressed Pkinase_T…
Solyc06g053610.2.1	93.5511	-0.872308	0.185398	2.53802e-06	0.000319438			Solyc05g046360.2.1	46.7715	-1.64479	0.296003	2.74984e-08	3.48789e-06			Solyc03g071860.2		Solycc03g071860.2.1 Phenylalanine ammonia-lyase (AHRD V1 ***- B5LAW0_CAPAN); contains Interpro domain(s) IPR005922 Phenylalanine ammonia-lyase		AT2G37040.1	Encodes PAL1, a phenylalanine ammonia-lyase. Arabidopsis has four PALs: AT2G37040 (PAL1), AT3G53260 (PAL2), AT5G04230 (PAL3) and AT3G10340 (PAL4).	protein_coding	PHE AMMONIA LYASE 1 (pal1)	(ATPAL1);PHE AMMONIA LYASE 1 (pal1)	0	0		solyc03g071860.2.1	16.2.1.1	secondary metabolism.phenylpropanoids.lignin biosynthesis.PAL	highly similar to ( 551) AT2G37040 | Symbols: pal1, ATPAL1 | pal1 (Phe ammonia lyase 1); phenylalanine ammonia-lyase | chr2:15557602-15560237 REVERSEhighly similar to ( 640) PAL1_SOLTU Phenylalanine ammonia-lyase 1 (EC 4.3.1.5) - Solanum tuberosum (Potato)highly similar to ( 531) loc_os04g43800 12004.m09339 protein phenylalanine ammonia-lyase, putative, expressed PAL PAL-HAL HutH PRK09367 genomic…
Solyc03g114800.1.1	702.126	-0.599395	0.127486	2.58052e-06	0.000323178			Solyc11g072070.1.1	614.224	-0.488006	0.0878196	2.74587e-08	3.48789e-06			Solyc03g078270.1		Solycc03g078270.1.1 Phenylalanine ammonia-lyase (AHRD V1 ***- B5LAW0_CAPAN); contains Interpro domain(s) IPR001106 Phenylalanine/histidine ammonia-lyase		AT2G37040.1	Encodes PAL1, a phenylalanine ammonia-lyase. Arabidopsis has four PALs: AT2G37040 (PAL1), AT3G53260 (PAL2), AT5G04230 (PAL3) and AT3G10340 (PAL4).	protein_coding	PHE AMMONIA LYASE 1 (pal1)	(ATPAL1);PHE AMMONIA LYASE 1 (pal1)	0	0		solyc03g078270.1.1	16.2.1.1	secondary metabolism.phenylpropanoids.lignin biosynthesis.PAL	moderately similar to ( 201) AT2G37040 | Symbols: pal1, ATPAL1 | pal1 (Phe ammonia lyase 1); phenylalanine ammonia-lyase | chr2:15557602-15560237 REVERSEmoderately similar to ( 217) PAL2_SOLTU Phenylalanine ammonia-lyase 2 (EC 4.3.1.5) (Fragment) - Solanum tuberosum (Potato)weakly similar to ( 182) loc_os02g41670 12002.m09203 protein phenylalanine ammonia-lyase, putative, expressed PAL PAL-HAL ev…
Solyc03g082510.1.1	31.9341	-1.38087	0.293815	2.60417e-06	0.000324533			Solyc10g007150.2.1	1209.24	0.37475	0.0674844	2.8059e-08	3.5413e-06			Solyc03g078520.2		Solycc03g078520.2.1 Receptor like kinase, RLK		AT5G10290.1	leucine-rich repeat transmembrane protein kinase family protein; FUNCTIONS IN: kinase activity; INVOLVED IN: protein amino acid phosphorylation; LOCATED IN: plasma membrane; EXPRESSED IN: 21 plant structures; EXPRESSED DURING: 13 growth stages; CONTAINS InterPro DOMAIN/s: Protein kinase, ATP binding site (InterPro:IPR017441), Protein kinase, catalytic domain (InterPro:IPR000719), Leucine-rich rep…	protein_coding	0	0	0	0		solyc03g078520.2.1	30.2.17	signalling.receptor kinases.DUF 26	highly similar to ( 865) AT5G10290 | Symbols: | leucine-rich repeat family protein / protein kinase family protein | chr5:3235462-3238171 REVERSEmoderately similar to ( 271) PSKR_DAUCA Phytosulfokine receptor precursor (EC 2.7.11.1) (Phytosulfokine LRR receptor kinase) - Daucus carota (Carrot)highly similar to ( 840) loc_os02g18320 12002.m07075 protein BRASSINOSTEROID INSENSITIVE 1-associated rec…
Solyc02g082660.2.1	716.723	-0.416843	0.0889596	2.78927e-06	0.000345897			Solyc09g010080.2.1	262.43	-0.903802	0.162892	2.88161e-08	3.61317e-06			Solyc03g082510.1		Solycc03g082510.1.1 Auxin-responsive family protein (AHRD V1 **-- D7M515_ARALY); contains Interpro domain(s) IPR003676 Auxin responsive SAUR protein		AT4G00880.1	SAUR-like auxin-responsive protein family ; CONTAINS InterPro DOMAIN/s: Auxin responsive SAUR protein (InterPro:IPR003676); BEST Arabidopsis thaliana protein match is: SAUR-like auxin-responsive protein family (TAIR:AT2G46690.1); Has 1421 Blast hits to 1407 proteins in 27 species: Archae - 0; Bacteria - 0; Metazoa - 0; Fungi - 0; Plants - 1420; Viruses - 0; Other Eukaryotes - 1 (source: NCBI BLin…	protein_coding	0	0	0	0		solyc03g082510.1.1	17.2.3	hormone metabolism.auxin.induced-regulated-responsive-activated	weakly similar to ( 125) AT4G00880 | Symbols: | auxin-responsive family protein | chr4:366692-367060 REVERSEAuxin_inducible evidence_code:10F1H1E1IEG genomic_reference:SL2.40ch03 gene_region:45984894-45985238 transcript_region:SL2.40ch03:45984894..45985238- functional_description:"Auxin-responsive family protein (AHRD V1 **-- D7M515_ARALY); contains Interpro domain(s) IPR003676 Auxin responsive S…
Solyc09g007910.2.1	8541.04	0.836667	0.178645	2.82133e-06	0.000348166			Solyc11g011420.1.1	640.639	-0.578196	0.104219	2.89134e-08	3.61317e-06			Solyc03g083010.2		Solycc03g083010.2.1 Hydrolase alpha/beta fold family protein (AHRD V1 ***- D7MSC9_ARALY); contains Interpro domain(s) IPR000073 Alpha/beta hydrolase fold-1		AT5G53050.2	alpha/beta-Hydrolases superfamily protein; FUNCTIONS IN: hydrolase activity, catalytic activity; EXPRESSED IN: 24 plant structures; EXPRESSED DURING: 15 growth stages; CONTAINS InterPro DOMAIN/s: Epoxide hydrolase-like (InterPro:IPR000639), Alpha/beta hydrolase fold-1 (InterPro:IPR000073); BEST Arabidopsis thaliana protein match is: alpha/beta-Hydrolases superfamily protein (TAIR:AT4G02340.1); Ha…	protein_coding	0	0	0	0		solyc03g083010.2.1	35.2	not assigned.unknown	moderately similar to ( 488) AT5G53050 | Symbols: | hydrolase, alpha/beta fold family protein | chr5:21510534-21513432 REVERSEmoderately similar to ( 462) loc_os05g46460 12005.m28065 protein catalytic/ hydrolase, putative, expressed MhpC genomic_reference:SL2.40ch03 gene_region:46396642-46403381 transcript_region:SL2.40ch03:46396642..46403381+ functional_description:"Hydrolase alpha/beta fold fam…
Solyc09g014990.2.1	49.2928	1.35751	0.290135	2.88412e-06	0.000354186			Solyc03g005960.2.1	3076.77	0.610761	0.11038	3.14315e-08	3.89606e-06			Solyc03g083100.2		Solycc03g083100.2.1 Calmodulin-binding protein family-like (AHRD V1 **-* Q6YXT2_ORYSJ); contains Interpro domain(s) IPR000048 IQ calmodulin-binding region		AT3G49260.3	IQ-domain 21 (iqd21); FUNCTIONS IN: calmodulin binding; INVOLVED IN: biological_process unknown; LOCATED IN: cellular_component unknown; EXPRESSED IN: 19 plant structures; EXPRESSED DURING: 13 growth stages; CONTAINS InterPro DOMAIN/s: IQ calmodulin-binding region (InterPro:IPR000048); BEST Arabidopsis thaliana protein match is: IQ-domain 2 (TAIR:AT5G03040.3).	protein_coding	IQ-DOMAIN 21 (iqd21)	IQ-DOMAIN 21 (iqd21)	0	0		solyc03g083100.2.1	30.3	signalling.calcium	weakly similar to ( 152) AT3G49260 | Symbols: iqd21 | iqd21 (IQ-domain 21); calmodulin binding | chr3:18262755-18265859 FORWARD genomic_reference:SL2.40ch03 gene_region:46466257-46469172 transcript_region:SL2.40ch03:46466257..46469172- go_terms:GO:0005516 functional_description:"Calmodulin-binding protein family-like (AHRD V1 **-* Q6YXT2_ORYSJ); contains Interpro domain(s) IPR000048 IQ calmodulin…
Solyc03g117420.2.1	1386.87	0.591749	0.126694	3.00165e-06	0.000366839			Solyc10g076730.1.1	212.868	-0.865103	0.156354	3.14842e-08	3.89606e-06			Solyc03g083330.2		Solycc03g083330.2.1 Dipeptidyl peptidase IV-like protein (AHRD V1 **** Q9FNF6_ARATH); contains Interpro domain(s) IPR002469 Peptidase S9B, dipeptidylpeptidase IV N-terminal		AT5G24260.1	prolyl oligopeptidase family protein; FUNCTIONS IN: serine-type peptidase activity; INVOLVED IN: proteolysis; LOCATED IN: membrane; EXPRESSED IN: 22 plant structures; EXPRESSED DURING: 13 growth stages; CONTAINS InterPro DOMAIN/s: Peptidase S9, prolyl oligopeptidase, catalytic domain (InterPro:IPR001375), Peptidase S9B, dipeptidylpeptidase IV N-terminal (InterPro:IPR002469); BEST Arabidopsis thal…	protein_coding	0	0	0	0		solyc03g083330.2.1	29.5	protein.degradation	highly similar to ( 998) AT5G24260 | Symbols: | prolyl oligopeptidase family protein | chr5:8234865-8237810 REVERSEhighly similar to ( 889) loc_os02g18850 12002.m07128 protein dipeptidyl peptidase 8, putative, expressed DPPIV_N DAP2 Peptidase_S9 genomic_reference:SL2.40ch03 gene_region:46702262-46708474 transcript_region:SL2.40ch03:46702262..46708474+ go_terms:GO:0008239 functional_description:"D…
Solyc02g022900.2.1	36.8367	1.21881	0.261024	3.02157e-06	0.000367498			Solyc04g015960.2.1	195.836	-0.880424	0.159675	3.51093e-08	4.32355e-06			Solyc03g083360.2		Solycc03g083360.2.1 Pectinesterase (AHRD V1 ***- B9IDR8_POPTR); contains Interpro domain(s) IPR000070 Pectinesterase, catalytic		AT5G53370.1	pectin methylesterase PCR fragment F (PMEPCRF); FUNCTIONS IN: pectinesterase activity; INVOLVED IN: cell wall modification; LOCATED IN: cell wall; EXPRESSED IN: 22 plant structures; EXPRESSED DURING: 13 growth stages; CONTAINS InterPro DOMAIN/s: Pectinesterase, active site (InterPro:IPR018040), Pectin lyase fold/virulence factor (InterPro:IPR011050), Pectinesterase, catalytic (InterPro:IPR000070)…	protein_coding	PECTIN METHYLESTERASE PCR FRAGMENT F (PMEPCRF)	PECTIN METHYLESTERASE PCR FRAGMENT F (PMEPCRF);PECTIN METHYLESTERASE PCR FRAGMENT F (ATPMEPCRF)	0	0		solyc03g083360.2.1	10.8.1	cell wall.pectin*esterases.PME	highly similar to ( 740) AT5G53370 | Symbols: ATPMEPCRF, PMEPCRF | PMEPCRF (PECTIN METHYLESTERASE PCR FRAGMENT F); pectinesterase | chr5:21649683-21651530 REVERSEmoderately similar to ( 442) PME3_CITSI Pectinesterase-3 precursor (EC 3.1.1.11) (Pectin methylesterase 3) (PE 3) - Citrus sinensis (Sweet orange)highly similar to ( 520) loc_os01g13320 12001.m07941 protein pectinesterase-2 precursor, pu…
Solyc08g075900.1.1	6.11567	-1.74777	0.374395	3.0378e-06	0.000367705			Solyc06g073190.2.1	707.77	-0.562034	0.101968	3.55016e-08	4.33972e-06			Solyc03g083390.2		Solycc03g083390.2.1 Nuclear movement protein nudc (AHRD V1 *-*- Q17KI6_AEDAE); contains Interpro domain(s) IPR017447 CS		AT5G53400.1	Encodes BOBBER1 (BOB1), a non-canonical small heat shock protein required for both development and thermotolerance. BOB1 is cytoplasmic at basal temperatures but forms heat shock granules containing canonical small heat shock proteins at high temperatures.	protein_coding	BOBBER1 (BOB1)	BOBBER1 (BOB1)	0	0		solyc03g083390.2.1	31.1	cell.organisation	moderately similar to ( 281) AT5G53400 | Symbols: | nuclear movement family protein | chr5:21661588-21663383 FORWARDmoderately similar to ( 264) loc_os06g12530 12006.m32023 protein nuclear migration protein nudC, putative, expressed genomic_reference:SL2.40ch03 gene_region:46783589-46788273 transcript_region:SL2.40ch03:46783589..46788273+ functional_description:"Nuclear movement protein nudc (AHR…
Solyc06g071990.2.1	18.1125	-1.4857	0.318351	3.05821e-06	0.000368412			Solyc11g007840.1.1	870.578	-0.835203	0.151559	3.57291e-08	4.33972e-06			Solyc03g093400.2		Solycc03g093400.2.1 Solute carrier family 2, facilitated glucose transporter member 5 (AHRD V1 ***- GTR5_SHEEP); contains Interpro domain(s) IPR003663 Sugar/inositol transporter		AT1G11260.1	Encodes a H+/hexose cotransporter.	protein_coding	SUGAR TRANSPORTER 1 (STP1)	SUGAR TRANSPORTER 1 (STP1);SUGAR TRANSPORTER 1 (ATSTP1)	0	0		solyc03g093400.2.1	34.2	transport.sugars	highly similar to ( 524) AT1G11260 | Symbols: STP1, ATSTP1 | STP1 (SUGAR TRANSPORTER 1); carbohydrate transmembrane transporter/ sugar:hydrogen symporter | chr1:3777460-3780133 FORWARDhighly similar to ( 667) HEX6_RICCO Hexose carrier protein HEX6 - Ricinus communis (Castor bean)highly similar to ( 536) loc_os07g01560 12007.m28944 protein sugar transport protein 1, putative, expressed Sugar_tr xy…
Solyc07g056650.2.1	1025.8	0.343163	0.0735495	3.07498e-06	0.000368677			Solyc12g015800.1.1	299.064	-0.900707	0.163449	3.57537e-08	4.33972e-06			Solyc03g095470.2		Solycc03g095470.2.1 Chromosome 01 contig 1 DNA sequence (Fragment) (AHRD V1 *-*- Q01FK5_OSTTA); contains Interpro domain(s) IPR013261 Mitochondrial inner membrane translocase complex, subunit Tim21		AT2G40800.1	unknown protein; BEST Arabidopsis thaliana protein match is: unknown protein (TAIR:AT3G56430.1); Has 43 Blast hits to 43 proteins in 15 species: Archae - 0; Bacteria - 0; Metazoa - 0; Fungi - 0; Plants - 41; Viruses - 0; Other Eukaryotes - 2 (source: NCBI BLink).	protein_coding	0	0	0	0		solyc03g095470.2.1	35.2	not assigned.unknown	moderately similar to ( 389) AT2G40800 | Symbols: | FUNCTIONS IN: molecular_function unknown; INVOLVED IN: biological_process unknown; LOCATED IN: mitochondrion; EXPRESSED IN: 19 plant structures; EXPRESSED DURING: 11 growth stages; CONTAINS InterPro DOMAIN/s: Mitochondrial import inner membrane translocase, subunit Tim21 (InterPro:IPR013261); BEST Arabidopsis thaliana protein match is: unknown p…
Solyc12g088830.1.1	11.1529	-1.69547	0.363604	3.11708e-06	0.000371962			Solyc05g014560.2.1	219.306	-1.06814	0.194341	3.88001e-08	4.6776e-06			Solyc03g096380.2		Solycc03g096380.2.1 Amino acid permease-like protein proline transporter-like protein (AHRD V1 **** Q9FJ34_ARATH); contains Interpro domain(s) IPR013057 Amino acid transporter, transmembrane		AT3G55740.1	Encodes a proline transporter with affinity for gly betaine, proline, and GABA. Protein is expressed most highly in the roots.	protein_coding	PROLINE TRANSPORTER 2 (PROT2)	PROLINE TRANSPORTER 2 (PROT2);PROLINE TRANSPORTER 2 (ATPROT2)	0	0		solyc03g096380.2.1	34.3	transport.amino acids	highly similar to ( 532) AT3G55740 | Symbols: PROT2, ATPROT2 | PROT2 (PROLINE TRANSPORTER 2); L-proline transmembrane transporter/ amino acid transmembrane transporter | chr3:20696573-20698157 FORWARDmoderately similar to ( 481) loc_os07g01090 12007.m29032 protein proline transporter, putative, expressed Aa_trans genomic_reference:SL2.40ch03 gene_region:51873782-51882778 transcript_region:SL2.40c…
Solyc01g065540.2.1	853.306	0.605202	0.12985	3.15026e-06	0.000372408			Solyc09g005770.1.1	138.345	-0.795791	0.144801	3.89063e-08	4.6776e-06			Solyc03g097230.1		Solycc03g097230.1.1 Protein containing AIG2-like domain (AHRD V1 *-*- D9PJU0_9ZZZZ); contains Interpro domain(s) IPR013024 Butirosin biosynthesis, BtrG-like		AT3G02910.1	AIG2-like (avirulence induced gene) family protein; CONTAINS InterPro DOMAIN/s: Butirosin biosynthesis, BtrG-like (InterPro:IPR013024), AIG2-like (InterPro:IPR009288); BEST Arabidopsis thaliana protein match is: AIG2-like (avirulence induced gene) family protein (TAIR:AT5G46720.1); Has 320 Blast hits to 319 proteins in 102 species: Archae - 4; Bacteria - 64; Metazoa - 146; Fungi - 0; Plants - 79;…	protein_coding	0	0	0	0		solyc03g097230.1.1	35.2	not assigned.unknown	moderately similar to ( 221) AT3G02910 | Symbols: | FUNCTIONS IN: molecular_function unknown; INVOLVED IN: biological_process unknown; LOCATED IN: cellular_component unknown; EXPRESSED IN: 23 plant structures; EXPRESSED DURING: 15 growth stages; CONTAINS InterPro DOMAIN/s: Butirosin biosynthesis, BtrG-like (InterPro:IPR013024), AIG2-like (InterPro:IPR009288); BEST Arabidopsis thaliana protein mat…
Solyc02g088820.2.1	1803.99	-0.558882	0.119902	3.14452e-06	0.000372408			Solyc08g007800.2.1	278.364	-0.790218	0.144244	4.29284e-08	5.13683e-06			Solyc03g097560.2		Solycc03g097560.2.1 MtN3-like protein (AHRD V1 **-- B4FBY7_MAIZE); contains Interpro domain(s) IPR018179 RAG1-activating protein 1 homologue		AT5G23660.1	Encodes a member of the SWEET sucrose efflux transporter family proteins.	protein_coding	(SWEET12)	(AtSWEET12); (SWEET12);HOMOLOG OF MEDICAGO TRUNCATULA MTN3 (MTN3)	0	0		solyc03g097560.2.1	33.99	development.unspecified	moderately similar to ( 259) AT3G48740 | Symbols: | nodulin MtN3 family protein | chr3:18052814-18054663 REVERSEmoderately similar to ( 271) loc_os11g31190 12011.m07024 protein mtN3-like protein, putative, expressed MtN3_slv genomic_reference:SL2.40ch03 gene_region:53339881-53341894 transcript_region:SL2.40ch03:53339881..53341894- go_terms:GO:0016021 functional_description:"MtN3-like protein (AHR…
Solyc09g009550.2.1	26.0128	-1.45208	0.312199	3.30127e-06	0.000388445			Solyc02g088690.2.1	2452.28	-0.638967	0.116791	4.47395e-08	5.32841e-06			Solyc03g097660.2		Solycc03g097660.2.1 Unknown Protein (AHRD V1)		#N/A	#N/A	#N/A	#N/A	#N/A	#N/A	#N/A		solyc03g097660.2.1	35.2	not assigned.unknown	genomic_reference:SL2.40ch03 gene_region:53433559-53435695 transcript_region:SL2.40ch03:53433559..53435695+ functional_description:"Unknown Protein (AHRD V1)"
Solyc12g099180.1.1	36.0675	-1.21429	0.261583	3.44892e-06	0.000403939			Solyc10g085800.1.1	96.9283	-1.20955	0.221223	4.56245e-08	5.40843e-06			Solyc03g098020.2		Solycc03g098020.2.1 Hydrolase alpha/beta fold family protein (AHRD V1 **-- D7KRI7_ARALY); contains Interpro domain(s) IPR000073 Alpha/beta hydrolase fold-1		AT1G73480.1	alpha/beta-Hydrolases superfamily protein; FUNCTIONS IN: hydrolase activity; EXPRESSED IN: 25 plant structures; EXPRESSED DURING: 15 growth stages; BEST Arabidopsis thaliana protein match is: alpha/beta-Hydrolases superfamily protein (TAIR:AT1G18360.1); Has 6390 Blast hits to 6380 proteins in 1730 species: Archae - 36; Bacteria - 4672; Metazoa - 140; Fungi - 153; Plants - 452; Viruses - 63; Other…	protein_coding	0	0	0	0		solyc03g098020.2.1	11.9.2	lipid metabolism.lipid degradation.lipases	highly similar to ( 528) AT1G73480 | Symbols: | hydrolase, alpha/beta fold family protein | chr1:27629266-27632486 FORWARDmoderately similar to ( 411) loc_os03g51010 12003.m10083 protein monoglyceride lipase, putative, expressed PldB genomic_reference:SL2.40ch03 gene_region:53815621-53822753 transcript_region:SL2.40ch03:53815621..53822753+ go_terms:GO:0004622 functional_description:"Hydrolase alp…
Solyc01g086920.2.1	2563.64	-0.528079	0.1139	3.54636e-06	0.000413087			Solyc06g076690.2.1	261.939	-0.747475	0.136762	4.61565e-08	5.44604e-06			Solyc03g098270.1		Solycc03g098270.1.1 MYB transcription factor (AHRD V1 ***- B9I4W4_POPTR); contains Interpro domain(s) IPR015495 Myb transcription factor		AT1G69560.1	Encodes LOF2 (LATERAL ORGAN FUSION2), a MYB-domain transcription factor expressed in organ boundaries. Functions in boundary specification, meristem initiation and maintenance, and organ patterning. Also see LOF1 (At1g26780).	protein_coding	MYB DOMAIN PROTEIN 105 (MYB105)	MYB DOMAIN PROTEIN 105 (AtMYB105);LATERAL ORGAN FUSION 2 (LOF2);MYB DOMAIN PROTEIN 105 (MYB105)	0	0		solyc03g098270.1.1	35.2	not assigned.unknown	evidence_code:10F0H1E0IEG genomic_reference:SL2.40ch03 gene_region:54064354-54064626 transcript_region:SL2.40ch03:54064354..54064626+ functional_description:"MYB transcription factor (AHRD V1 ***- B9I4W4_POPTR); contains Interpro domain(s) IPR015495 Myb transcription factor "
Solyc09g010360.2.1	139.436	-1.05482	0.227549	3.55969e-06	0.000413087			Solyc07g049290.2.1	1076.31	0.612324	0.112137	4.74817e-08	5.57646e-06			Solyc03g098300.1		Solycc03g098300.1.1 Ornithine decarboxylase (AHRD V1 **** A2TBH8_THECC); contains Interpro domain(s) IPR002433 Ornithine decarboxylase		AT5G11880.1	Pyridoxal-dependent decarboxylase family protein; FUNCTIONS IN: diaminopimelate decarboxylase activity; INVOLVED IN: lysine biosynthetic process via diaminopimelate; LOCATED IN: chloroplast; EXPRESSED IN: guard cell, cultured cell; CONTAINS InterPro DOMAIN/s: Alanine racemase/group IV decarboxylase, C-terminal (InterPro:IPR009006), Ornithine/DAP/Arg decarboxylase (InterPro:IPR000183), Orn/DAP/Arg…	protein_coding	0	0	0	0		solyc03g098300.1.1	13.1.3.5.5	amino acid metabolism.synthesis.aspartate family.lysine.diaminopimelate decarboxylase	very weakly similar to (93.6) AT5G11880 | Symbols: | diaminopimelate decarboxylase, putative / DAP carboxylase, putative | chr5:3827806-3829942 REVERSEmoderately similar to ( 383) DCOR_CAPAN Ornithine decarboxylase (EC 4.1.1.17) (ODC) (CaODC1) (CapODC) - Capsicum annuum (Bell pepper)moderately similar to ( 321) loc_os09g37120 12009.m06660 protein ornithine decarboxylase, putative, expressed LysA …
Solyc03g114150.2.1	2688.86	-0.865781	0.186884	3.60905e-06	0.000416903			Solyc05g052450.2.1	75.9331	-1.30576	0.2392	4.79197e-08	5.5768e-06			Solyc03g098320.2		Solycc03g098320.2.1 MYB transcription factor (Fragment) (AHRD V1 *--* A1DR85_CATRO); contains Interpro domain(s) IPR006447 Myb-like DNA-binding region, SHAQKYF class		AT1G18330.2	EARLY-PHYTOCHROME-RESPONSIVE1	protein_coding	EARLY-PHYTOCHROME-RESPONSIVE1 (EPR1)	REVEILLE 7 (RVE7);EARLY-PHYTOCHROME-RESPONSIVE1 (EPR1)	0	0		solyc03g098320.2.1	27.3.26	RNA.regulation of transcription.MYB-related transcription factor family	weakly similar to ( 123) AT1G18330 | Symbols: EPR1 | EPR1 (EARLY-PHYTOCHROME-RESPONSIVE1); DNA binding / transcription factor | chr1:6306196-6307718 REVERSEweakly similar to ( 127) loc_os06g51260 12006.m091802 protein expressed protein genomic_reference:SL2.40ch03 gene_region:54111610-54115887 transcript_region:SL2.40ch03:54111610..54115887- go_terms:GO:0003700 functional_description:"MYB transcr…
Solyc03g097560.2.1	108.53	-0.943357	0.203892	3.71454e-06	0.000427138			Solyc12g088830.1.1	11.6627	-1.79673	0.32914	4.79243e-08	5.5768e-06			Solyc03g111410.2		Solycc03g111410.2.1 B3 domain-containing protein Os01g0905400 (AHRD V1 *-*- Y1054_ORYSJ); contains Interpro domain(s) IPR003340 Transcriptional factor B3		AT3G53310.1	AP2/B3-like transcriptional factor family protein; FUNCTIONS IN: DNA binding, sequence-specific DNA binding transcription factor activity; INVOLVED IN: regulation of transcription, DNA-dependent; LOCATED IN: endomembrane system; EXPRESSED IN: 15 plant structures; EXPRESSED DURING: 13 growth stages; CONTAINS InterPro DOMAIN/s: Transcriptional factor B3 (InterPro:IPR003340); BEST Arabidopsis thalia…	protein_coding	0	0	0	0		solyc03g111410.2.1	35.2	not assigned.unknown	genomic_reference:SL2.40ch03 gene_region:56052504-56063403 transcript_region:SL2.40ch03:56052504..56063403- go_terms:GO:0006355 functional_description:"B3 domain-containing protein Os01g0905400 (AHRD V1 *-*- Y1054_ORYSJ); contains Interpro domain(s) IPR003340 Transcriptional factor B3 "
Solyc03g019790.2.1	508.594	-0.479402	0.10373	3.80749e-06	0.000435845			Solyc04g010040.2.1	237.415	-1.04012	0.190851	5.03884e-08	5.83677e-06			Solyc03g111420.1		Solycc03g111420.1.1 DNAJ heat shock N-terminal domain-containing protein (AHRD V1 **-- D7L8N1_ARALY); contains Interpro domain(s) IPR015609 Molecular chaperone, heat shock protein, Hsp40, DnaJ		AT5G35753.1	CONTAINS InterPro DOMAIN/s: Molecular chaperone, heat shock protein, Hsp40, DnaJ (InterPro:IPR015609); BEST Arabidopsis thaliana protein match is: DNAJ heat shock N-terminal domain-containing protein (TAIR:AT2G05230.1); Has 30201 Blast hits to 17322 proteins in 780 species: Archae - 12; Bacteria - 1396; Metazoa - 17338; Fungi - 3422; Plants - 5037; Viruses - 0; Other Eukaryotes - 2996 (source: NC…	protein_coding	0	0	0	0		solyc03g111420.1.1	20.2.1	stress.abiotic.heat	weakly similar to ( 103) AT5G35753 | Symbols: | FUNCTIONS IN: molecular_function unknown; INVOLVED IN: biological_process unknown; LOCATED IN: cellular_component unknown; CONTAINS InterPro DOMAIN/s: Molecular chaperone, heat shock protein, Hsp40, DnaJ (InterPro:IPR015609); BEST Arabidopsis thaliana protein match is: DNAJ heat shock N-terminal domain-containing protein (TAIR:AT2G05250.1); Has 372 …
Solyc03g044090.2.1	139.826	0.872957	0.189014	3.86568e-06	0.000440514			Solyc03g122340.2.1	2119.87	0.621851	0.114222	5.20246e-08	5.99891e-06			Solyc03g111430.1		Solycc03g111430.1.1 Unknown Protein (AHRD V1)		#N/A	#N/A	#N/A	#N/A	#N/A	#N/A	#N/A		solyc03g111430.1.1	35.2	not assigned.unknown	evidence_code:10F0H1E0IEG genomic_reference:SL2.40ch03 gene_region:56076383-56077193 transcript_region:SL2.40ch03:56076383..56077193- functional_description:"Unknown Protein (AHRD V1)"
Solyc09g064320.2.1	144.798	-0.74111	0.16051	3.88888e-06	0.000441169			Solyc05g005970.2.1	417.532	-0.811705	0.149149	5.26163e-08	6.03968e-06			Solyc03g111710.2		Solycc03g111710.2.1 Speckle-type POZ protein (AHRD V1 *--- SPOP_XENTR); contains Interpro domain(s) IPR000197 Zinc finger, TAZ-type		AT5G63160.1	BTB and TAZ domain protein. Short-lived nuclear-cytoplasmic protein targeted for degradation by the 26S proteosome pathway. Acts redundantly with BT2 and BT3 during female gametophyte development.	protein_coding	BTB AND TAZ DOMAIN PROTEIN 1 (bt1)	BTB AND TAZ DOMAIN PROTEIN 1 (bt1)	0	0		solyc03g111710.2.1	29.5.11.4.5.2	protein.degradation.ubiquitin.E3.BTB/POZ Cullin3.BTB/POZ	moderately similar to ( 363) AT5G63160 | Symbols: BT1 | BT1 (BTB AND TAZ DOMAIN PROTEIN 1); protein binding / transcription regulator | chr5:25333485-25335399 REVERSEmoderately similar to ( 241) loc_os01g68020 12001.m12906 protein protein binding protein, putative, expressed genomic_reference:SL2.40ch03 gene_region:56425055-56427682 transcript_region:SL2.40ch03:56425055..56427682+ go_terms:GO:003…
Solyc12g010980.1.1	2721.48	0.573141	0.124501	4.15453e-06	0.000469202			Solyc01g028800.1.1	104.087	-1.38347	0.2543	5.31944e-08	6.07853e-06			Solyc03g111870.2		Solycc03g111870.2.1 Copine-like protein (AHRD V1 ***- Q153E2_ORYSJ); contains Interpro domain(s) IPR010734 Copine		AT5G14420.1	Encodes RGLG2 (RING domain ligase 2), a RING domain ubiquitin E3 ligase that negatively regulates the drought stress response by mediating ERF53 transcriptional activity.	protein_coding	RING DOMAIN LIGASE2 (RGLG2)	RING DOMAIN LIGASE2 (RGLG2)	0	0		solyc03g111870.2.1	29.5.11.4.2	protein.degradation.ubiquitin.E3.RING	highly similar to ( 577) AT5G14420 | Symbols: RGLG2 | RGLG2 (RING domain Ligase2); ubiquitin-protein ligase | chr5:4648355-4650563 REVERSEhighly similar to ( 552) loc_os01g68060 12001.m12910 protein copine-6, putative, expressed vWA_copine_like Copine genomic_reference:SL2.40ch03 gene_region:56519079-56524942 transcript_region:SL2.40ch03:56519079..56524942- go_terms:GO:0004842 functional_descript…
Solyc03g111430.1.1	7.19856	-1.71815	0.373666	4.26406e-06	0.000478913			Solyc09g098130.1.1	133.697	0.829682	0.152546	5.36138e-08	6.09899e-06			Solyc03g112540.2		Solycc03g112540.2.1 Retinol dehydrogenase 12 (AHRD V1 **-* B6UB33_MAIZE); contains Interpro domain(s) IPR002347 Glucose/ribitol dehydrogenase		AT5G50130.1	NAD(P)-binding Rossmann-fold superfamily protein; FUNCTIONS IN: oxidoreductase activity, binding, catalytic activity; INVOLVED IN: oxidation reduction, metabolic process; LOCATED IN: cellular_component unknown; EXPRESSED IN: 23 plant structures; EXPRESSED DURING: 13 growth stages; CONTAINS InterPro DOMAIN/s: NAD(P)-binding domain (InterPro:IPR016040), Glucose/ribitol dehydrogenase (InterPro:IPR00…	protein_coding	0	0	0	0		solyc03g112540.2.1	26.22	misc.short chain dehydrogenase/reductase (SDR)	moderately similar to ( 437) AT5G50130 | Symbols: | short-chain dehydrogenase/reductase (SDR) family protein | chr5:20390066-20393053 FORWARDmoderately similar to ( 315) loc_os06g03830 12006.m31964 protein retinol dehydrogenase 14, putative, expressed PRK06197 PRK06196 PRK05854 PRK07453 FabG fabG DltE fabG fabG PRK12826 COG4221 PRK12829 PRK12939 PRK07063 PRK06949 PRK07201 genomic_reference:SL2.40…
Solyc07g006840.1.1	7.29226	-1.72027	0.374185	4.27838e-06	0.000478913			Solyc09g009540.2.1	318.505	-0.765561	0.140793	5.40328e-08	6.11921e-06			Solyc03g112910.2		Solycc03g112910.2.1 Pantothenate kinase (AHRD V1 *-** C1FDA4_9CHLO); contains Interpro domain(s) IPR015844 Pantothenate kinase, acetyl-CoA regulated, two-domain type		AT4G32180.1	Encodes a protein with pantothenate kinase activity.	protein_coding	PANTOTHENATE KINASE 2 (PANK2)	PANTOTHENATE KINASE 2 (ATPANK2);PANTOTHENATE KINASE 2 (PANK2)	0	0		solyc03g112910.2.1	18.4.5	Co-factor and vitamine metabolism.pantothenate.pantothenate kinase (PANK)	nearly identical (1430) AT4G32180 | Symbols: ATPANK2 | ATPANK2 (PANTOTHENATE KINASE 2); pantothenate kinase | chr4:15538340-15543715 REVERSEnearly identical (1368) loc_os09g36270 12009.m22179 protein pantothenate kinase 2, putative, expressed Fumble PanK genomic_reference:SL2.40ch03 gene_region:57242394-57257123 transcript_region:SL2.40ch03:57242394..57257123+ go_terms:GO:0005515,GO:0004594 funct…
Solyc03g083550.1.1	108.24	-0.757042	0.16479	4.34855e-06	0.000484624			Solyc02g093040.2.1	107.792	-0.972571	0.179018	5.54737e-08	6.23013e-06			Solyc03g113210.2		Solycc03g113210.2.1 Porin/voltage-dependent anion-selective channel protein (AHRD V1 **** B9I304_POPTR); contains Interpro domain(s) IPR001925 Porin, eukaryotic type		AT3G01280.1	Encodes a voltage-dependent anion channel (VDAC: AT3G01280/VDAC1, AT5G67500/VDAC2, AT5G15090/VDAC3, AT5G57490/VDAC4, AT5G15090/VDAC5). VDACs are reported to be porin-type, beta-barrel diffusion pores. They are prominently localized in the outer mitochondrial membrane and are involved in metabolite exchange between the organelle and the cytosol.	protein_coding	VOLTAGE DEPENDENT ANION CHANNEL 1 (VDAC1)	ARABIDOPSIS THALIANA VOLTAGE DEPENDENT ANION CHANNEL 1 (ATVDAC1);VOLTAGE DEPENDENT ANION CHANNEL 1 (VDAC1)	0	0		solyc03g113210.2.1	34.2	transport.sugars	weakly similar to ( 144) AT3G01280 | Symbols: VDAC1, ATVDAC1 | VDAC1 (VOLTAGE DEPENDENT ANION CHANNEL 1); voltage-gated anion channel | chr3:85754-87612 FORWARDweakly similar to ( 162) VDAC2_SOLTU 36 kDa outer mitochondrial membrane protein porin (Voltage-dependent anion-selective channel protein) (VDAC) (POM 36) - Solanum tuberosum (Potato)weakly similar to ( 147) loc_os09g19734 12009.m50200 pro…
Solyc03g114550.1.1	10.4158	-1.70585	0.37189	4.49697e-06	0.000498966			Solyc11g012320.1.1	599.299	-0.82112	0.151144	5.55033e-08	6.23013e-06			Solyc03g113430.2		Solycc03g113430.2.1 Peptide transporter (AHRD V1 **-* A6YJX4_9MAGN); contains Interpro domain(s) IPR000109 TGF-beta receptor, type I/II extracellular region		AT5G62680.1	Major facilitator superfamily protein; FUNCTIONS IN: transporter activity; INVOLVED IN: oligopeptide transport, response to karrikin; LOCATED IN: plasma membrane, membrane; EXPRESSED IN: 23 plant structures; EXPRESSED DURING: 13 growth stages; CONTAINS InterPro DOMAIN/s: Oligopeptide transporter (InterPro:IPR000109), Major facilitator superfamily, general substrate transporter (InterPro:IPR016196…	protein_coding	0	0	0	0		solyc03g113430.2.1	34.13	transport.peptides and oligopeptides	highly similar to ( 710) AT5G62680 | Symbols: | proton-dependent oligopeptide transport (POT) family protein | chr5:25165430-25167822 REVERSEhighly similar to ( 696) loc_os03g48180 12003.m101441 protein peptide transporter PTR2, putative, expressed PTR2 PTR2 genomic_reference:SL2.40ch03 gene_region:57627582-57629953 transcript_region:SL2.40ch03:57627582..57629953- go_terms:GO:0042936 functional_d…
Solyc12g094650.1.1	379.34	0.662277	0.144521	4.59306e-06	0.000507403			Solyc05g014140.1.1	111.562	-1.22094	0.22517	5.88363e-08	6.57515e-06			Solyc03g113700.2		Solycc03g113700.2.1 CCR4-NOT transcription complex subunit 4 (AHRD V1 *--- Q498M7_RAT); contains Interpro domain(s) IPR001841 Zinc finger, RING-type		AT5G62910.1	RING/U-box superfamily protein; FUNCTIONS IN: zinc ion binding; LOCATED IN: chloroplast; EXPRESSED IN: 24 plant structures; EXPRESSED DURING: 15 growth stages; CONTAINS InterPro DOMAIN/s: Zinc finger, RING-type (InterPro:IPR001841); BEST Arabidopsis thaliana protein match is: RING/U-box superfamily protein (TAIR:AT3G48070.2); Has 749 Blast hits to 665 proteins in 188 species: Archae - 0; Bacteria…	protein_coding	0	0	0	0		solyc03g113700.2.1	29.5.11.4.2	protein.degradation.ubiquitin.E3.RING	moderately similar to ( 207) AT5G62910 | Symbols: | protein binding / zinc ion binding | chr5:25250830-25252015 FORWARDweakly similar to ( 140) loc_os02g37030 12002.m08791 protein expressed protein genomic_reference:SL2.40ch03 gene_region:57821433-57823256 transcript_region:SL2.40ch03:57821433..57823256+ go_terms:GO:0008270 functional_description:"CCR4-NOT transcription complex subunit 4 (AHRD V1…
Solyc06g054030.2.1	10.4754	-1.70304	0.372085	4.71658e-06	0.000518782			Solyc08g083190.2.1	494.118	-0.827305	0.152915	6.29477e-08	7.00376e-06			Solyc03g114030.2		Solycc03g114030.2.1 Nucleobase ascorbate transporter (AHRD V1 **-* B9I369_POPTR); contains Interpro domain(s) IPR006043 Xanthine/uracil/vitamin C permease		AT5G62890.1	Xanthine/uracil permease family protein; FUNCTIONS IN: transmembrane transporter activity; INVOLVED IN: transport, transmembrane transport; LOCATED IN: cell wall, vacuole, membrane; EXPRESSED IN: 23 plant structures; EXPRESSED DURING: 13 growth stages; CONTAINS InterPro DOMAIN/s: Xanthine/uracil/vitamin C permease (InterPro:IPR006043); BEST Arabidopsis thaliana protein match is: Xanthine/uracil p…	protein_coding	0	0	0	0		solyc03g114030.2.1	34.99	transport.misc	highly similar to ( 842) AT5G62890 | Symbols: | permease, putative | chr5:25243723-25246748 FORWARDhighly similar to ( 803) loc_os02g50820 12002.m10116 protein permease I, putative, expressed Xan_ur_permease UraA PRK10720 genomic_reference:SL2.40ch03 gene_region:58123040-58129815 transcript_region:SL2.40ch03:58123040..58129815- go_terms:GO:0015229 functional_description:"Nucleobase ascorbate tran…
Solyc09g011560.2.1	43.5048	-1.2476	0.272703	4.76393e-06	0.000521723			Solyc03g118270.1.1	817.089	-0.41349	0.0765977	6.73114e-08	7.45657e-06			Solyc03g114070.2		Solycc03g114070.2.1 Rac-like GTP-binding protein 4 (AHRD V1 **-- B6TYX5_MAIZE); contains Interpro domain(s) IPR003578 Ras small GTPase, Rho type		AT5G62880.1	A member of ROP GTPase gene family.	protein_coding	RAC-LIKE 10 (RAC10)	RAC-LIKE 10 (ARAC10);RHO-RELATED PROTEIN FROM PLANTS 11 (ROP11);RHO-RELATED PROTEIN FROM PLANTS 11 (ATROP11);RAC-LIKE 10 (RAC10);ARABIDOPSIS THALIANA RAC-LIKE 10 (ATRAC10)	0	0		solyc03g114070.2.1	30.5	signalling.G-proteins	moderately similar to ( 357) AT5G62880 | Symbols: ARAC10, ATRAC10, ATROP11 | ARAC10; GTP binding | chr5:25237236-25238939 FORWARDmoderately similar to ( 365) RAC3_ORYSA Rac-like GTP-binding protein 3 (OsRac3) - Oryza sativa (Rice)moderately similar to ( 365) loc_os02g50860 12002.m10120 protein rac-like GTP-binding protein 3, putative, expressed Rop_like RHO Rho Rac1_like Rho4_like RhoG Cdc42 Wrch…
Solyc01g097840.2.1	274.461	-0.723129	0.158271	4.90222e-06	0.000534553			Solyc05g047590.2.1	193.576	-0.762701	0.141362	6.83859e-08	7.54267e-06			Solyc03g114140.2		Solycc03g114140.2.1 Rna-dependent RNA polymerase (AHRD V1 ***- B9IEP4_POPTR); contains Interpro domain(s) IPR007855 RNA-dependent RNA polymerase, eukaryotic-type		AT4G11130.1	Encodes RNA-dependent RNA polymerase that is required for endogenous siRNA (but not miRNA) formation. Nomenclature according to Xie, et al. (2004).	protein_coding	RNA-DEPENDENT RNA POLYMERASE 2 (RDR2)	SILENCING MOVEMENT DEFICIENT 1 (SMD1);RNA-DEPENDENT RNA POLYMERASE 2 (RDR2)	0	0		solyc03g114140.2.1	27.2	RNA.transcription	nearly identical (1353) AT4G11130 | Symbols: RDR2, SMD1 | RDR2 (RNA-DEPENDENT RNA POLYMERASE 2); RNA-directed RNA polymerase | chr4:6780522-6784390 FORWARDnearly identical (1127) loc_os04g39160 12004.m08905 protein RNA-dependent RNA polymerase homolog 1, putative, expressed RdRP genomic_reference:SL2.40ch03 gene_region:58204901-58210600 transcript_region:SL2.40ch03:58204901..58210600- go_terms:GO…
Solyc10g085830.1.1	524.906	0.436816	0.0956878	4.99457e-06	0.000542286			Solyc04g082970.2.1	237.731	-0.749038	0.138979	7.0621e-08	7.75547e-06			Solyc03g114150.2		Solycc03g114150.2.1 Aldehyde dehydrogenase (AHRD V1 **** Q1AFF6_9ROSI); contains Interpro domain(s) IPR015590 Aldehyde dehydrogenase		AT3G48000.1	Encodes a putative (NAD+) aldehyde dehydrogenase.	protein_coding	ALDEHYDE DEHYDROGENASE 2B4 (ALDH2B4)	ALDEHYDE DEHYDROGENASE 2B4 (ALDH2B4);ALDEHYDE DEHYDROGENASE 2 (ALDH2);ALDEHYDE DEHYDROGENASE 2A (ALDH2A)	0	0		solyc03g114150.2.1	5.1	fermentation.aldehyde dehydrogenase	highly similar to ( 879) AT3G48000 | Symbols: ALDH2B4, ALDH2, ALDH2A | ALDH2B4 (ALDEHYDE DEHYDROGENASE 2B4); 3-chloroallyl aldehyde dehydrogenase/ ATP binding / aldehyde dehydrogenase (NAD) | chr3:17717082-17719843 REVERSEmoderately similar to ( 383) BADH_SPIOL Betaine-aldehyde dehydrogenase, chloroplast precursor (EC 1.2.1.8) (BADH) - Spinacia oleracea (Spinach)highly similar to ( 882) loc_os06g…
Solyc06g060710.2.1	192.942	0.748773	0.164484	5.30714e-06	0.000570088			Solyc07g064790.2.1	50.1919	-1.15105	0.213845	7.33995e-08	8.02585e-06			Solyc03g114310.2		Solycc03g114310.2.1 Protein-tyrosine kinase 6 (AHRD V1 **** PTK6_HUMAN); contains Interpro domain(s) IPR002290 Serine/threonine protein kinase		AT1G62400.1	high leaf temperature 1 (HT1); CONTAINS InterPro DOMAIN/s: Protein kinase, catalytic domain (InterPro:IPR000719), Serine/threonine-protein kinase domain (InterPro:IPR002290), Tyrosine-protein kinase, catalytic domain (InterPro:IPR020635), Serine-threonine/tyrosine-protein kinase (InterPro:IPR001245), Protein kinase-like domain (InterPro:IPR011009), Serine/threonine-protein kinase, active site (In…	protein_coding	HIGH LEAF TEMPERATURE 1 (HT1)	HIGH LEAF TEMPERATURE 1 (HT1)	0	0		solyc03g114310.2.1	29.4	protein.postranslational modification	moderately similar to ( 370) AT1G62400 | Symbols: HT1 | HT1 (high leaf temperature 1); kinase/ protein serine/threonine/tyrosine kinase | chr1:23090243-23091529 FORWARDweakly similar to ( 106) PSKR_DAUCA Phytosulfokine receptor precursor (EC 2.7.11.1) (Phytosulfokine LRR receptor kinase) - Daucus carota (Carrot)moderately similar to ( 479) loc_os01g01740 12001.m06818 protein HT1 protein kinase, p…
Solyc10g078670.1.1	138.219	-0.895977	0.196839	5.31824e-06	0.000570088			Solyc12g017850.1.1	193.128	-0.957373	0.178387	8.01255e-08	8.72371e-06			Solyc03g114350.1		Solycc03g114350.1.1 Unknown Protein (AHRD V1); contains Interpro domain(s) IPR012442 Protein of unknown function DUF1645		AT1G23710.1	Protein of unknown function (DUF1645); CONTAINS InterPro DOMAIN/s: Protein of unknown function DUF1645 (InterPro:IPR012442); BEST Arabidopsis thaliana protein match is: Protein of unknown function (DUF1645) (TAIR:AT1G70420.1); Has 288 Blast hits to 282 proteins in 52 species: Archae - 0; Bacteria - 6; Metazoa - 16; Fungi - 11; Plants - 191; Viruses - 0; Other Eukaryotes - 64 (source: NCBI BLink).	protein_coding	0	0	0	0		solyc03g114350.1.1	35.2	not assigned.unknown	very weakly similar to (91.3) AT1G23710 | Symbols: | unknown protein | chr1:8385363-8386250 FORWARDDUF1645 evidence_code:10F0H0E1IEG genomic_reference:SL2.40ch03 gene_region:58408606-58409475 transcript_region:SL2.40ch03:58408606..58409475+ functional_description:"Unknown Protein (AHRD V1); contains Interpro domain(s) IPR012442 Protein of unknown function DUF1645 "
Solyc10g085650.1.1	10.095	-1.69992	0.373445	5.31381e-06	0.000570088			Solyc09g061890.2.1	296.596	-0.587033	0.109491	8.25369e-08	8.94784e-06			Solyc03g114500.2		Solycc03g114500.2.1 Enolase (AHRD V1 ***- A9P745_HELAN); contains Interpro domain(s) IPR000941 Enolase		AT1G74030.1	Encodes the plastid-localized phosphoenolpyruvate enolase. Mutant plants have abnormal trichomes.	protein_coding	ENOLASE 1 (ENO1)	ENOLASE 1 (ENO1)	0	0		solyc03g114500.2.1	4.1.13	glycolysis.cytosolic branch.enolase	highly similar to ( 779) AT1G74030 | Symbols: | enolase, putative | chr1:27839465-27841901 REVERSEhighly similar to ( 587) ENO_MESCR Enolase (EC 4.2.1.11) (2-phosphoglycerate dehydratase) (2-phospho-D-glycerate hydro-lyase) - Mesembryanthemum crystallinum (Common ice plant)highly similar to ( 776) loc_os09g20820 12009.m05289 protein enolase, putative, expressed enolase eno Eno Enolase_C Enolase_N…
Solyc11g061760.1.1	133.473	-0.778665	0.171184	5.39745e-06	0.000576138			Solyc01g102890.2.1	65.5836	-1.44526	0.269657	8.33915e-08	8.96388e-06			Solyc03g114800.1		Solycc03g114800.1.1 Sulfotransferase family protein (AHRD V1 **** D7LZW5_ARALY); contains Interpro domain(s) IPR000863 Sulfotransferase		AT1G18590.1	encodes a desulfoglucosinolate sulfotransferase, involved in the final step of glucosinolate core structure biosynthesis. Has a broad-substrate specificity with preference with methionine-derived desulfoglucosinolates.	protein_coding	SULFOTRANSFERASE 17 (SOT17)	SULFOTRANSFERASE 17 (SOT17);SULFOTRANSFERASE 17 (ATSOT17);ARABIDOPSIS SULFOTRANSFERASE 5C (ATST5C)	0	0		solyc03g114800.1.1	11.8	lipid metabolism.'exotics' (steroids, squalene etc)	moderately similar to ( 244) AT1G18590 | Symbols: SOT17, ATSOT17, ATST5C | SOT17 (SULFOTRANSFERASE 17); desulfoglucosinolate sulfotransferase/ sulfotransferase | chr1:6398634-6399674 FORWARDmoderately similar to ( 240) loc_os08g40380 12008.m08018 protein flavonol 3-sulfotransferase, putative, expressed Sulfotransfer_1 evidence_code:10F0H1E1IEG genomic_reference:SL2.40ch03 gene_region:58740135-587…
Solyc06g071300.1.1	14.8112	-1.60204	0.352755	5.5856e-06	0.000593716			Solyc11g013320.1.1	248.943	-0.769281	0.143513	8.30531e-08	8.96388e-06			Solyc03g114810.2		Solycc03g114810.2.1 Glycosyltransferase (AHRD V1 ***- B9N4D7_POPTR); contains Interpro domain(s) IPR002495 Glycosyl transferase, family 8		AT1G18580.1	Encodes a protein with putative galacturonosyltransferase activity.	protein_coding	GALACTURONOSYLTRANSFERASE 11 (GAUT11)	GALACTURONOSYLTRANSFERASE 11 (GAUT11)	0	0		solyc03g114810.2.1	26.2	misc.UDP glucosyl and glucoronyl transferases	highly similar to ( 822) AT1G18580 | Symbols: GAUT11 | GAUT11 (Galacturonosyltransferase 11); polygalacturonate 4-alpha-galacturonosyltransferase | chr1:6396144-6398005 FORWARDhighly similar to ( 676) loc_os03g30000 12003.m08261 protein transferase, transferring glycosyl groups, putative, expressedGlyco_transf_8 genomic_reference:SL2.40ch03 gene_region:58741832-58746719 transcript_region:SL2.40ch…
Solyc08g082440.2.1	269.431	-0.897775	0.197814	5.6661e-06	0.000597801			Solyc12g094570.1.1	115.326	1.02962	0.192366	8.68119e-08	9.29217e-06			Solyc03g115380.1		Solycc03g115380.1.1 UDP-glucose dehydrogenase (AHRD V1 **** B1N754_EUCGR); contains Interpro domain(s) IPR014028 UDP-glucose/GDP-mannose dehydrogenase, dimerisation and substrate-binding		AT3G29360.1	Encodes one of four UDP-glucose dehydrogenase UGD) genes. Mutation of this gene in combination with UGD3 leads to swollen plant cell walls and severe developmental defects associated with changes in pectic polysaccharides.	protein_coding	UDP-GLUCOSE DEHYDROGENASE 2 (UGD2)	UDP-GLUCOSE DEHYDROGENASE 2 (UGD2)	0	0		solyc03g115380.1.1	10.1.4	cell wall.precursor synthesis.UGD	highly similar to ( 877) AT3G29360 | Symbols: | UDP-glucose 6-dehydrogenase, putative | chr3:11267375-11268817 REVERSEhighly similar to ( 886) UGDH_SOYBN UDP-glucose 6-dehydrogenase (EC 1.1.1.22) (UDP-Glc dehydrogenase) (UDP-GlcDH) (UDPGDH) - Glycine max (Soybean)highly similar to ( 888) loc_os12g25700 12012.m26903 protein UDP-glucose 6-dehydrogenase, putative, expressed Ugd UDPG_MGDP_dh_N WecC w…
Solyc11g022590.1.1	10853.7	0.95087	0.209522	5.67129e-06	0.000597801			Solyc04g072420.1.1	36.4234	-1.43917	0.269142	8.92937e-08	9.51766e-06			Solyc03g115890.2		Solycc03g115890.2.1 Expansin (AHRD V1 ***- Q9FVG9_SOLLC); contains Interpro domain(s) IPR007112 Expansin 45, endoglucanase-like IPR007117 Pollen allergen/expansin, C-terminal		AT2G03090.1	member of Alpha-Expansin Gene Family. Naming convention from the Expansin Working Group (Kende et al, 2004. Plant Mol Bio). Involved in the formation of nematode-induced syncytia in roots of Arabidopsis thaliana.	protein_coding	EXPANSIN A15 (EXPA15)	EXPANSIN A15 (ATEXPA15);EXPANSIN 15 (EXP15);EXPANSIN A15 (EXPA15); (ATHEXP ALPHA 1.3); (ATEXP15)	0	0		solyc03g115890.2.1	10.7	cell wall.modification	moderately similar to ( 355) AT2G03090 | Symbols: ATEXPA15, EXP15, ATEXP15, ATHEXP ALPHA 1.3 | ATEXPA15 (ARABIDOPSIS THALIANA EXPANSIN A15) | chr2:917361-918554 REVERSEmoderately similar to ( 318) EXPA5_ORYSA Expansin-A5 precursor (OsEXPA5) (Alpha-expansin-5) (OsEXP5) (OsaEXPa1.20) - Oryza sativa (Rice)moderately similar to ( 318) loc_os02g51040 12002.m10138 protein alpha-expansin 15 precursor, p…
Solyc10g086520.1.1	129.999	-0.767781	0.169258	5.72886e-06	0.000601364			Solyc06g065180.2.1	1076.74	-0.505182	0.0945372	9.10511e-08	9.6291e-06			Solyc03g116140.2		Solycc03g116140.2.1 Activating signal cointegrator 1 (AHRD V1 **-- C3KH38_ANOFI); contains Interpro domain(s) IPR009349 Zinc finger, C2HC5-type		AT3G47610.1	transcription regulators;zinc ion binding; FUNCTIONS IN: transcription regulator activity, zinc ion binding; INVOLVED IN: regulation of transcription; LOCATED IN: nucleus; EXPRESSED IN: 23 plant structures; EXPRESSED DURING: 14 growth stages; CONTAINS InterPro DOMAIN/s: Zinc finger, C2HC5-type (InterPro:IPR009349); Has 342 Blast hits to 320 proteins in 176 species: Archae - 0; Bacteria - 0; Metaz…	protein_coding	0	0	0	0		solyc03g116140.2.1	35.2	not assigned.unknown	moderately similar to ( 392) AT3G47610 | Symbols: | transcription regulator/ zinc ion binding | chr3:17549178-17551204 FORWARDmoderately similar to ( 340) loc_os09g24660 12009.m05620 protein zinc finger motif, C2HC5-type family protein, putative, expressed zf-C2HC5 genomic_reference:SL2.40ch03 gene_region:59688614-59692801 transcript_region:SL2.40ch03:59688614..59692801+ go_terms:GO:0005634 funct…
Solyc06g005950.2.1	1074.95	-0.48686	0.107397	5.80784e-06	0.000607135			Solyc08g013730.2.1	610.99	-0.762623	0.142716	9.10984e-08	9.6291e-06			Solyc03g116610.2		Solycc03g116610.2.1 Ethylene-responsive transcription factor 7 (AHRD V1 *-** ERF83_ARATH); contains Interpro domain(s) IPR001471 Pathogenesis-related transcriptional factor and ERF, DNA-binding		AT1G15360.1	Encodes a member of the ERF (ethylene response factor) subfamily B-6 of ERF/AP2 transcription factor family. The protein contains one AP2 domain. There are 12 members in this subfamily including RAP2.11. This gene is involved in wax biosynthesis. Over-expression of the gene results in glossy leaf phenotype and increased drought tolerance. Two closely related genes, AT5G25390 and AT5G11190 have si…	protein_coding	SHINE 1 (SHN1)	WAX INDUCER 1 (WIN1);SHINE 1 (SHN1)	0	0		solyc03g116610.2.1	27.3.3	RNA.regulation of transcription.AP2/EREBP, APETALA2/Ethylene-responsive element binding protein family	weakly similar to ( 177) AT1G15360 | Symbols: SHN1, WIN1 | SHN1 (SHINE 1); DNA binding / sequence-specific DNA binding / transcription factor | chr1:5283609-5284506 FORWARDweakly similar to ( 167) loc_os02g10760 12002.m06374 protein ethylene responsive element, putative, expressedAP2 AP2 genomic_reference:SL2.40ch03 gene_region:60004948-60006047 transcript_region:SL2.40ch03:60004948..60006047- go…
Solyc01g080900.2.1	65.889	1.0014	0.221013	5.87162e-06	0.000608771			Solyc09g075770.1.1	490.786	-0.934273	0.17495	9.28348e-08	9.77192e-06			Solyc03g117040.2		Solycc03g117040.2.1 X1 (Fragment) (AHRD V1 ***- Q3T7E6_ZEAMM); contains Interpro domain(s) IPR005379 Region of unknown function XH		AT1G15910.1	Belongs to a subgroup of SGS3-like proteins that act redundantly in RNA-directed DNA methylation: AT1G15910 (FDM1), AT4G00380 (FDM2), AT3G12550 (FDM3), AT1G13790 (FDM4), AT1G80790 (FDM5).	protein_coding	FACTOR OF DNA METHYLATION 1 (FDM1)	INVOLVED IN DE NOVO 2 (IDN2) - LIKE 1 (IDNL1);IDN2 PARALOG 1 (IDP1);FACTOR OF DNA METHYLATION 1 (FDM1)	0	0		solyc03g117040.2.1	27.3.67	RNA.regulation of transcription.putative transcription regulator	moderately similar to ( 389) AT1G15910 | Symbols: | XH/XS domain-containing protein / XS zinc finger domain-containing protein | chr1:5465951-5468723 FORWARDmoderately similar to ( 369) loc_os01g44230 12001.m43488 protein transcription factor X1, putative, expressedXH XS genomic_reference:SL2.40ch03 gene_region:60351139-60357181 transcript_region:SL2.40ch03:60351139..60357181- functional_descript…
Solyc05g014140.1.1	102.259	-1.25761	0.277512	5.84992e-06	0.000608771			Solyc00g196060.2.1	810.412	-0.614037	0.115052	9.4485e-08	9.86376e-06			Solyc03g117420.2		Solycc03g117420.2.1 Leucine-rich repeat family protein (AHRD V1 ***- D7KDI8_ARALY); contains Interpro domain(s) IPR006553 Leucine-rich repeat, cysteine-containing subtype		AT1G15740.1	Leucine-rich repeat family protein; BEST Arabidopsis thaliana protein match is: Leucine-rich repeat (LRR) family protein (TAIR:AT4G23840.1); Has 38052 Blast hits to 19856 proteins in 856 species: Archae - 6; Bacteria - 8624; Metazoa - 11681; Fungi - 680; Plants - 12072; Viruses - 79; Other Eukaryotes - 4910 (source: NCBI BLink).	protein_coding	0	0	0	0		solyc03g117420.2.1	35.2	not assigned.unknown	highly similar to ( 550) AT1G15740 | Symbols: | leucine-rich repeat family protein | chr1:5411509-5414544 FORWARDhighly similar to ( 528) loc_os02g39970 12002.m33412 protein regulatory subunit, putative, expressed genomic_reference:SL2.40ch03 gene_region:60607772-60622320 transcript_region:SL2.40ch03:60607772..60622320- go_terms:GO:0005515 functional_description:"Leucine-rich repeat family protei…
Solyc01g057390.2.1	60.3291	0.936719	0.206815	5.91923e-06	0.000611202			Solyc06g008590.2.1	28.8212	-1.48419	0.27808	9.43543e-08	9.86376e-06			Solyc03g118160.1		Solycc03g118160.1.1 FLORICAULA/LEAFY-like protein (AHRD V1 ***- Q9LDP5_SOLLC); contains Interpro domain(s) IPR002910 Floricaula/leafy protein		AT5G61850.1	Encodes transcriptional regulator that promotes the transition to flowering.Involved in floral meristem development. LFY is involved in the regulation of AP3 expression, and appears to bring the F-box protein UFO to the AP3 promoter. Amino acids 46-120 define a protein domain that mediates self-interaction.	protein_coding	LEAFY (LFY)	LEAFY 3 (LFY3);LEAFY (LFY)	0	0		solyc03g118160.1.1	33.99	development.unspecified	moderately similar to ( 320) AT5G61850 | Symbols: LFY, LFY3 | LFY (LEAFY); chromatin DNA binding / sequence-specific DNA binding / transcription factor | chr5:24844295-24846933 FORWARDmoderately similar to ( 444) FLO_ANTMA Floricaula protein - Antirrhinum majus (Garden snapdragon)moderately similar to ( 280) loc_os04g51000 12004.m09997 protein transcription factor FL, putative, expressedFLO_LFY e…
Solyc12g098900.1.1	13.3554	-1.68431	0.372505	6.13824e-06	0.00063124			Solyc11g066820.1.1	1681.34	-0.461466	0.0865931	9.86844e-08	1.02599e-05			Solyc03g118370.2		Solycc03g118370.2.1 Serine carboxypeptidase K10B2.2 (AHRD V1 **** B6TKD2_MAIZE); contains Interpro domain(s) IPR001563 Peptidase S10, serine carboxypeptidase		AT1G28110.1	serine carboxypeptidase-like 45 (SCPL45); FUNCTIONS IN: serine-type carboxypeptidase activity; INVOLVED IN: proteolysis; LOCATED IN: plant-type cell wall; EXPRESSED IN: 21 plant structures; EXPRESSED DURING: 13 growth stages; CONTAINS InterPro DOMAIN/s: Peptidase S10, serine carboxypeptidase (InterPro:IPR001563), Peptidase S10, serine carboxypeptidase, active site (InterPro:IPR018202); BEST Arabi…	protein_coding	SERINE CARBOXYPEPTIDASE-LIKE 45 (SCPL45)	SERINE CARBOXYPEPTIDASE-LIKE 45 (SCPL45)	0	0		solyc03g118370.2.1	29.5.5	protein.degradation.serine protease	highly similar to ( 724) AT1G28110 | Symbols: SCPL45 | SCPL45 (SERINE CARBOXYPEPTIDASE-LIKE 45 PRECURSOR); serine-type carboxypeptidase | chr1:9804153-9806832 REVERSEmoderately similar to ( 345) CBP2_WHEAT Serine carboxypeptidase 2 (EC 3.4.16.6) (Serine carboxypeptidase II) (Carboxypeptidase D) (CPDW-II) (CP-WII) [Contains: Serine carboxypeptidase 2 chain A (Serine carboxypeptidase II chain A); S…
Solyc04g008970.2.1	41.0005	-1.13781	0.251719	6.17854e-06	0.000632812			Solyc03g044090.2.1	154.037	0.895781	0.168391	1.03962e-07	1.07645e-05			Solyc03g118380.1		Solycc03g118380.1.1 DNA-directed RNA polymerase II subunit (AHRD V1 **** A8N5F1_COPC7); contains Interpro domain(s) IPR012340 Nucleic acid-binding, OB-fold		AT4G14660.1	Non-catalytic subunit specific to DNA-directed RNA polymerase V; homologous to budding yeast RPB7	protein_coding	(NRPE7)	(NRPE7)	0	0		solyc03g118380.1.1	27.2	RNA.transcription	moderately similar to ( 229) AT4G14660 | Symbols: NRPE7 | NRPE7; DNA-directed RNA polymerase | chr4:8406500-8407036 REVERSEvery weakly similar to (86.7) RPB7_SOYBN DNA-directed RNA polymerase II 19 kDa polypeptide (EC 2.7.7.6) (RNA polymerase II subunit 5) - Glycine max (Soybean)weakly similar to ( 188) loc_os05g06490 12005.m05176 protein DNA-directed RNA polymerase II 19 kDa polypeptide, putativ…
Solyc12g099970.1.1	889.046	0.582516	0.129181	6.50418e-06	0.000663479			Solyc11g072040.1.1	379.818	-0.970994	0.182576	1.04736e-07	1.08006e-05			Solyc03g120310.2		Solycc03g120310.2.1 Glycosyl transferase group 1 family protein (AHRD V1 *-*- A1ZR60_9BACT); contains Interpro domain(s) IPR001296 Glycosyl transferase, group 1		AT3G15940.1	UDP-Glycosyltransferase superfamily protein; FUNCTIONS IN: transferase activity, transferring glycosyl groups; INVOLVED IN: biosynthetic process; LOCATED IN: chloroplast; EXPRESSED IN: 21 plant structures; EXPRESSED DURING: 13 growth stages; CONTAINS InterPro DOMAIN/s: Glycosyl transferase, group 1 (InterPro:IPR001296); BEST Arabidopsis thaliana protein match is: UDP-Glycosyltransferase superfami…	protein_coding	0	0	0	0		solyc03g120310.2.1	26.2	misc.UDP glucosyl and glucoronyl transferases	highly similar to ( 689) AT3G15940 | Symbols: | glycosyl transferase family 1 protein | chr3:5393632-5396187 REVERSEweakly similar to ( 103) loc_os01g15780 12001.m42953 protein transferase, transferring glycosyl groups, putative, expressed Glycos_transf_1 RfaG genomic_reference:SL2.40ch03 gene_region:62797197-62801828 transcript_region:SL2.40ch03:62797197..62801828+ go_terms:GO:0009058 functional…
Solyc07g007160.2.1	102.761	-0.833593	0.184911	6.54151e-06	0.000664607			Solyc01g100480.2.1	317.113	-0.814093	0.15314	1.06071e-07	1.08501e-05			Solyc03g120380.2		Solycc03g120380.2.1 Auxin response factor 9 (AHRD V1 *-** ARFI_ARATH); contains Interpro domain(s) IPR003311 AUX/IAA protein		AT3G15540.1	Primary auxin-responsive gene. Involved in the regulation stamen filaments development.	protein_coding	INDOLE-3-ACETIC ACID INDUCIBLE 19 (IAA19)	MASSUGU 2 (MSG2);INDOLE-3-ACETIC ACID INDUCIBLE 19 (IAA19)	0	0		solyc03g120380.2.1	27.3.40	RNA.regulation of transcription.Aux/IAA family	weakly similar to ( 183) AT3G15540 | Symbols: IAA19, MSG2 | IAA19 (INDOLE-3-ACETIC ACID INDUCIBLE 19); transcription factor | chr3:5264100-5265378 FORWARDmoderately similar to ( 211) AUX22_SOYBN Auxin-induced protein AUX22 - Glycine max (Soybean)weakly similar to ( 134) loc_os05g08570 12005.m27720 protein OsIAA15 - Auxin-responsive Aux/IAA gene family member, expressedAUX_IAA genomic_reference:SL…
Solyc11g011420.1.1	603.315	-0.543953	0.12084	6.74913e-06	0.000681803			Solyc07g062490.1.1	189.032	0.771759	0.145164	1.05799e-07	1.08501e-05			Solyc03g121430.1		Solycc03g121430.1.1 Phosphatase (AHRD V1 ***- D2V497_NAEGR); contains Interpro domain(s) IPR006384 Pyridoxal phosphate phosphatase-related		AT1G17710.1	Encodes a phosphoethanolamine/phosphocholine phosphatase. It is likely to be involved in the liberation of inorganic phosphate from intracellular sources. Expression is upregulated in the shoot of cax1/cax3 mutant.	protein_coding	PHOSPHOETHANOLAMINE/PHOSPHOCHOLINE PHOSPHATASE 1 (PEPC1)	(ATPEPC1);PHOSPHOETHANOLAMINE/PHOSPHOCHOLINE PHOSPHATASE 1 (PEPC1);ARABIDOPSIS THALIANA PHOSPHOETHANOLAMINE/PHOSPHOCHOLINE PHOSPHATASE 1 (ATPEPC1)	0	0		solyc03g121430.1.1	26.13	misc.acid and other phosphatases	moderately similar to ( 253) AT1G17710 | Symbols: | phosphatase | chr1:6090763-6091755 REVERSEmoderately similar to ( 228) loc_os01g52230 12001.m11397 protein phosphatase phospho1, putative, expressed Put_Phosphatase evidence_code:10F0H1E0IEG genomic_reference:SL2.40ch03 gene_region:63592965-63594001 transcript_region:SL2.40ch03:63592965..63594001+ go_terms:GO:0003824 functional_description:"Phos…
Solyc12g099700.1.1	342.449	-0.699798	0.155477	6.76467e-06	0.000681803			Solyc05g011830.2.1	639.046	-0.848199	0.159626	1.0744e-07	1.0946e-05			Solyc03g123670.2		Solycc03g123670.2.1 Unknown Protein (AHRD V1)		AT3G06840.1	unknown protein; BEST Arabidopsis thaliana protein match is: unknown protein (TAIR:AT5G49170.1); Has 33 Blast hits to 33 proteins in 9 species: Archae - 0; Bacteria - 0; Metazoa - 0; Fungi - 0; Plants - 33; Viruses - 0; Other Eukaryotes - 0 (source: NCBI BLink).	protein_coding	0	0	0	0		solyc03g123670.2.1	35.2	not assigned.unknown	genomic_reference:SL2.40ch03 gene_region:64504681-64506040 transcript_region:SL2.40ch03:64504681..64506040+ functional_description:"Unknown Protein (AHRD V1)"
Solyc03g044840.1.1	2046.19	0.789027	0.175379	6.82772e-06	0.000684108			Solyc02g088530.1.1	42.2756	-1.27742	0.240727	1.11745e-07	1.1339e-05			Solyc04g005380.2		Solycc04g005380.2.1 Ninja-family protein Os03g0214200 (AHRD V1 ***- NNJA1_ORYSJ); contains Interpro domain(s) IPR012463 Protein of unknown function DUF1675		AT1G69260.1	ABI five binding protein (AFP1); CONTAINS InterPro DOMAIN/s: Protein of unknown function DUF1675 (InterPro:IPR012463); BEST Arabidopsis thaliana protein match is: ABI five binding protein 2 (TAIR:AT1G13740.1); Has 267 Blast hits to 267 proteins in 42 species: Archae - 0; Bacteria - 6; Metazoa - 29; Fungi - 9; Plants - 184; Viruses - 0; Other Eukaryotes - 39 (source: NCBI BLink).	protein_coding	ABI FIVE BINDING PROTEIN (AFP1)	ABI FIVE BINDING PROTEIN (AFP1)	0	0		solyc04g005380.2.1	29.3.1	protein.targeting.nucleus	weakly similar to ( 179) AT1G69260 | Symbols: AFP1 | AFP1 (ABI FIVE BINDING PROTEIN) | chr1:26039314-26040570 FORWARDweakly similar to ( 139) loc_os03g11550 12003.m06607 protein expressed proteinDUF1675 genomic_reference:SL2.40ch04 gene_region:272481-276895 transcript_region:SL2.40ch04:272481..276895+ go_terms:GO:0005515 functional_description:"Ninja-family protein Os03g0214200 (AHRD V1 ***- NNJA…
Solyc07g052950.2.1	46.2842	-1.15507	0.256764	6.84162e-06	0.000684108			Solyc04g005380.2.1	81.5906	0.913613	0.172706	1.22316e-07	1.23622e-05			Solyc04g005760.1		Solycc04g005760.1.1 RING finger protein 38 (AHRD V1 *-*- RNF38_MOUSE); contains Interpro domain(s) IPR011016 Zinc finger, RING-CH-type		AT3G19950.1	RING/U-box superfamily protein; FUNCTIONS IN: zinc ion binding; EXPRESSED IN: 24 plant structures; EXPRESSED DURING: 15 growth stages; CONTAINS InterPro DOMAIN/s: Zinc finger, RING-type (InterPro:IPR001841), Zinc finger, C3HC4 RING-type (InterPro:IPR018957); BEST Arabidopsis thaliana protein match is: RING/U-box superfamily protein (TAIR:AT1G55530.1); Has 11106 Blast hits to 11075 proteins in 297…	protein_coding	0	0	0	0		solyc04g005760.1.1	35.2	not assigned.unknown	evidence_code:10F0H0E0IEG genomic_reference:SL2.40ch04 gene_region:489361-490044 transcript_region:SL2.40ch04:489361..490044+ go_terms:GO:0008270 functional_description:"RING finger protein 38 (AHRD V1 *-*- RNF38_MOUSE); contains Interpro domain(s) IPR011016 Zinc finger, RING-CH-type "
Solyc08g069060.2.1	56.4362	-1.11349	0.247688	6.93969e-06	0.000691182			Solyc02g089130.2.1	151.355	-0.820384	0.155138	1.23594e-07	1.24418e-05			Solyc04g006970.2		Solycc04g006970.2.1 Phosphoenolpyruvate carboxylase (AHRD V1 **** A6YM33_RICCO); contains Interpro domain(s) IPR015813 Pyruvate/Phosphoenolpyruvate kinase, catalytic core		AT1G68750.1	Encodes one of four Arabidopsis phosphoenolpyruvate (PEP) carboxylase proteins. But, it is more similar to bacterial PEP carboxylase than plant PEP carboxylase. Efforts to express this enzyme and to demonstrate its enzymatic activity in E.coli failed.	protein_coding	PHOSPHOENOLPYRUVATE CARBOXYLASE 4 (PPC4)	PHOSPHOENOLPYRUVATE CARBOXYLASE 4 (ATPPC4);PHOSPHOENOLPYRUVATE CARBOXYLASE 4 (PPC4)	0	0		solyc04g006970.2.1	4.1.15	glycolysis.cytosolic branch.phospho-enol-pyruvate carboxylase (PEPC)	nearly identical (1548) AT1G68750 | Symbols: ATPPC4 | ATPPC4; phosphoenolpyruvate carboxylase | chr1:25822942-25828104 REVERSEhighly similar to ( 655) CAPP2_CHLRE Phosphoenolpyruvate carboxylase 2 (EC 4.1.1.31) (PEP carboxylase 2) (PEPCase 2) (PEPC 2) - Chlamydomonas reinhardtiinearly identical (1541) loc_os01g02050 12001.m06847 protein phosphoenolpyruvate carboxylase 4, putative, expressedPRK000…
Solyc03g083330.2.1	404.187	-0.786561	0.175345	7.26422e-06	0.000718268			Solyc09g010200.2.1	10.1233	-1.76446	0.333873	1.25826e-07	1.26164e-05			Solyc04g007530.2		Solycc04g007530.2.1 Multidrug resistance protein mdtK (AHRD V1 ***- MDTK_YERE8); contains Interpro domain(s) IPR015521 MATE family transporter related protein		AT1G71140.1	MATE efflux family protein; FUNCTIONS IN: antiporter activity, drug transmembrane transporter activity, transporter activity; INVOLVED IN: drug transmembrane transport, transmembrane transport; LOCATED IN: plasma membrane, membrane; EXPRESSED IN: 13 plant structures; EXPRESSED DURING: 8 growth stages; CONTAINS InterPro DOMAIN/s: MATE family transporter related protein (InterPro:IPR015521), Multi …	protein_coding	0	0	0	0		solyc04g007530.2.1	34.99	transport.misc	highly similar to ( 521) AT1G71140 | Symbols: | MATE efflux family protein | chr1:26824762-26826748 FORWARDmoderately similar to ( 477) loc_os01g49120 12001.m11100 protein transparent testa 12 protein, putative, expressed NorM PRK01766 MatE genomic_reference:SL2.40ch04 gene_region:1219463-1224696 transcript_region:SL2.40ch04:1219463..1224696- go_terms:GO:0015559 functional_description:"Multidrug …
Solyc04g056340.2.1	169.694	-0.678945	0.151359	7.26842e-06	0.000718268			Solyc10g008400.1.1	88.4552	1.13235	0.214304	1.26507e-07	1.26347e-05			Solyc04g007780.2		Solycc04g007780.2.1 Major latex-like protein (AHRD V1 **-- Q9AXU0_PRUPE); contains Interpro domain(s) IPR000916 Bet v I allergen		AT1G70890.1	MLP-like protein 43 (MLP43); FUNCTIONS IN: molecular_function unknown; INVOLVED IN: response to biotic stimulus, defense response; LOCATED IN: chloroplast; EXPRESSED IN: 17 plant structures; EXPRESSED DURING: 10 growth stages; CONTAINS InterPro DOMAIN/s: Bet v I allergen (InterPro:IPR000916); BEST Arabidopsis thaliana protein match is: MLP-like protein 28 (TAIR:AT1G70830.5); Has 440 Blast hits to…	protein_coding	MLP-LIKE PROTEIN 43 (MLP43)	MLP-LIKE PROTEIN 43 (MLP43)	0	0		solyc04g007780.2.1	20.2.99	stress.abiotic.unspecified	weakly similar to ( 116) AT1G70890 | Symbols: MLP43 | MLP43 (MLP-LIKE PROTEIN 43) | chr1:26725912-26726489 REVERSEBet_v_I genomic_reference:SL2.40ch04 gene_region:1466509-1468357 transcript_region:SL2.40ch04:1466509..1468357+ go_terms:GO:0009607 functional_description:"Major latex-like protein (AHRD V1 **-- Q9AXU0_PRUPE); contains Interpro domain(s) IPR000916 Bet v I allergen "
Solyc03g123630.2.1	3130.2	0.310349	0.0694167	7.79229e-06	0.00076704			Solyc08g082440.2.1	306.023	-0.716205	0.135638	1.29005e-07	1.28337e-05			Solyc04g008860.2		Solycc04g008860.2.1 Arginine N-methyltransferase family protein (AHRD V1 **** D7LAV3_ARALY); contains Interpro domain(s) IPR013216 Methyltransferase type 11		AT3G20020.1	protein arginine methyltransferase 6 (PRMT6); FUNCTIONS IN: protein methyltransferase activity, methyltransferase activity; INVOLVED IN: protein amino acid methylation; LOCATED IN: cytoplasm; EXPRESSED IN: 19 plant structures; EXPRESSED DURING: 7 growth stages; CONTAINS InterPro DOMAIN/s: Ribosomal L11 methyltransferase, PrmA (InterPro:IPR010456); BEST Arabidopsis thaliana protein match is: prote…	protein_coding	PROTEIN ARGININE METHYLTRANSFERASE 6 (PRMT6)	ARABIDOPSIS THALIANA PROTEIN ARGININE METHYLTRANSFERASE 6 (ATPRMT6);PROTEIN ARGININE METHYLTRANSFERASE 6 (PRMT6)	0	0		solyc04g008860.2.1	26.6	misc.O-methyl transferases	highly similar to ( 577) AT3G20020 | Symbols: ATPRMT6, PRMT6 | PRMT6 (PROTEIN ARGININE METHYLTRANSFERASE 6); methyltransferase/ protein methyltransferase | chr3:6984055-6987945 REVERSEmoderately similar to ( 474) loc_os10g34740 12010.m06301 protein protein arginine N-methyltransferase 6, putative, expressed genomic_reference:SL2.40ch04 gene_region:2475731-2485874 transcript_region:SL2.40ch04:2475…
Solyc02g067150.2.1	10.3307	-1.65552	0.370525	7.89423e-06	0.000773982			Solyc06g076930.1.1	161.17	-0.889684	0.168518	1.29556e-07	1.28382e-05			Solyc04g009700.2		Solycc04g009700.2.1 Dual specificity phosphatase catalytic domain containing protein expressed (AHRD V1 ***- Q2QXL1_ORYSJ); contains Interpro domain(s) IPR020422 Dual specificity phosphatase, subgroup, catalytic domain		AT5G56610.1	Phosphotyrosine protein phosphatases superfamily protein; FUNCTIONS IN: phosphatase activity, protein tyrosine phosphatase activity, protein tyrosine/serine/threonine phosphatase activity; INVOLVED IN: protein amino acid dephosphorylation, dephosphorylation; LOCATED IN: cellular_component unknown; EXPRESSED IN: 23 plant structures; EXPRESSED DURING: 13 growth stages; CONTAINS InterPro DOMAIN/s: P…	protein_coding	0	0	0	0		solyc04g009700.2.1	35.2	not assigned.unknown	moderately similar to ( 288) loc_os01g64010 12001.m42762 protein dual specificity protein phosphatase Diacylglycerol kinase, catalytic region, putative, expressedPRK12361 genomic_reference:SL2.40ch04 gene_region:3045839-3049663 transcript_region:SL2.40ch04:3045839..3049663+ go_terms:GO:0016311,GO:0006470 functional_description:"Dual specificity phosphatase catalytic domain containing protein expr…
Solyc10g083410.1.1	27.0834	-1.39114	0.31141	7.924e-06	0.000773982			Solyc11g009050.1.1	853.424	0.544593	0.103341	1.36531e-07	1.34768e-05			Solyc04g012010.2		Solycc04g012010.2.1 Cc-nbs-lrr, resistance protein		AT3G46730.1	NB-ARC domain-containing disease resistance protein; FUNCTIONS IN: ATP binding; INVOLVED IN: defense response, apoptosis; LOCATED IN: endomembrane system; CONTAINS InterPro DOMAIN/s: NB-ARC (InterPro:IPR002182), Disease resistance protein (InterPro:IPR000767); BEST Arabidopsis thaliana protein match is: NB-ARC domain-containing disease resistance protein (TAIR:AT3G46530.1); Has 14658 Blast hits t…	protein_coding	0	0	0	0		solyc04g012010.2.1	20.1	stress.biotic	weakly similar to ( 139) AT1G50180 | Symbols: | disease resistance protein (CC-NBS-LRR class), putative | chr1:18584235-18587136 FORWARDweakly similar to ( 162) loc_os07g08890 12007.m05345 protein disease resistance protein RPM1, putative, expressed NB-ARC genomic_reference:SL2.40ch04 gene_region:4349137-4352103 transcript_region:SL2.40ch04:4349137..4352103+ go_terms:GO:0006952,GO:0006915 functio…
Solyc11g007860.1.1	104.355	-0.9865	0.220982	8.0383e-06	0.000782127			Solyc06g073530.1.1	673.929	0.468206	0.0888586	1.37079e-07	1.34784e-05			Solyc04g014700.2		Solycc04g014700.2.1 Unknown Protein (AHRD V1); contains Interpro domain(s) IPR019404 Mediator complex, subunit Med11		AT3G01435.1	Expressed protein; FUNCTIONS IN: RNA polymerase II transcription mediator activity; INVOLVED IN: regulation of transcription from RNA polymerase II promoter; LOCATED IN: mediator complex; CONTAINS InterPro DOMAIN/s: Mediator complex, subunit Med11 (InterPro:IPR019404); Has 35333 Blast hits to 34131 proteins in 2444 species: Archae - 798; Bacteria - 22429; Metazoa - 974; Fungi - 991; Plants - 531;…	protein_coding	0	0	0	0		solyc04g014700.2.1	35.2	not assigned.unknown	weakly similar to ( 120) AT3G01435 | Symbols: | Expressed protein | chr3:166853-167984 REVERSEweakly similar to ( 108) loc_os02g09600 12002.m06257 protein expressed protein genomic_reference:SL2.40ch04 gene_region:4961928-4964016 transcript_region:SL2.40ch04:4961928..4964016- go_terms:GO:0016592 functional_description:"Unknown Protein (AHRD V1); contains Interpro domain(s) IPR019404 Mediator comp…
Solyc08g061970.2.1	389.571	-0.744016	0.166822	8.19824e-06	0.000794633			Solyc03g020040.2.1	24.8825	1.50786	0.287192	1.51812e-07	1.48694e-05			Solyc04g014820.2		Solycc04g014820.2.1 RNA-binding protein (AHRD V1 **-* B6TAS3_MAIZE); contains Interpro domain(s) IPR000504 RNA recognition motif, RNP-1		AT3G07810.2	RNA-binding (RRM/RBD/RNP motifs) family protein; FUNCTIONS IN: RNA binding, nucleotide binding, nucleic acid binding; EXPRESSED IN: 24 plant structures; EXPRESSED DURING: 15 growth stages; CONTAINS InterPro DOMAIN/s: RNA recognition motif, RNP-1 (InterPro:IPR000504), Nucleotide-binding, alpha-beta plait (InterPro:IPR012677); BEST Arabidopsis thaliana protein match is: RNA-binding (RRM/RBD/RNP mot…	protein_coding	0	0	0	0		solyc04g014820.2.1	27.4	RNA.RNA binding	moderately similar to ( 256) AT3G07810 | Symbols: | heterogeneous nuclear ribonucleoprotein, putative / hnRNP, putative | chr3:2492875-2495102 FORWARDmoderately similar to ( 267) loc_os11g41890 12011.m08027 protein RNA binding protein, putative, expressed genomic_reference:SL2.40ch04 gene_region:5055498-5059899 transcript_region:SL2.40ch04:5055498..5059899- go_terms:GO:0008266 functional_descript…
Solyc06g053670.1.1	112.266	-0.882017	0.197848	8.27087e-06	0.000798613			Solyc11g011070.1.1	158.759	-0.90173	0.171896	1.55616e-07	1.51833e-05			Solyc04g015030.2		Solycc04g015030.2.1 Metal ion binding protein (AHRD V1 *--* B6SZL4_MAIZE); contains Interpro domain(s) IPR006121 Heavy metal transport/detoxification protein		AT5G50740.3	Heavy metal transport/detoxification superfamily protein ; FUNCTIONS IN: metal ion binding; INVOLVED IN: metal ion transport; LOCATED IN: cellular_component unknown; EXPRESSED IN: 20 plant structures; EXPRESSED DURING: 13 growth stages; CONTAINS InterPro DOMAIN/s: Heavy metal transport/detoxification protein (InterPro:IPR006121); BEST Arabidopsis thaliana protein match is: farnesylated protein 3 …	protein_coding	0	0	0	0		solyc04g015030.2.1	15.2	metal handling.binding, chelation and storage	weakly similar to ( 164) AT5G50740 | Symbols: | metal ion binding | chr5:20635983-20637970 REVERSEweakly similar to ( 148) loc_os04g32030 12004.m08302 protein ATFP3, putative, expressed genomic_reference:SL2.40ch04 gene_region:5235855-5241900 transcript_region:SL2.40ch04:5235855..5241900+ go_terms:GO:0046914 functional_description:"Metal ion binding protein (AHRD V1 *--* B6SZL4_MAIZE); contains I…
Solyc02g088530.1.1	38.3333	-1.39195	0.312725	8.54546e-06	0.000818875			Solyc02g085400.2.1	314.718	-0.957438	0.182685	1.59769e-07	1.55288e-05			Solyc04g016200.1		Solycc04g016200.1.1 UDP-glucosyltransferase HvUGT5876 (AHRD V1 **** D3WYW1_HORVD); contains Interpro domain(s) IPR002213 UDP-glucuronosyl/UDP-glucosyltransferase		AT2G36780.1	UDP-Glycosyltransferase superfamily protein; FUNCTIONS IN: UDP-glycosyltransferase activity, transferase activity, transferring glycosyl groups; INVOLVED IN: metabolic process; LOCATED IN: cellular_component unknown; CONTAINS InterPro DOMAIN/s: UDP-glucuronosyl/UDP-glucosyltransferase (InterPro:IPR002213); BEST Arabidopsis thaliana protein match is: UDP-Glycosyltransferase superfamily protein (TA…	protein_coding	0	0	0	0		solyc04g016200.1.1	26.2	misc.UDP glucosyl and glucoronyl transferases	weakly similar to ( 176) AT2G36770 | Symbols: | UDP-glucoronosyl/UDP-glucosyl transferase family protein | chr2:15415227-15416717 REVERSEmoderately similar to ( 447) ZOX_PHAVU Zeatin O-xylosyltransferase (EC 2.4.2.40) (Zeatin O-beta-D-xylosyltransferase) - Phaseolus vulgaris (Kidney bean) (French bean)moderately similar to ( 337) loc_os04g46980 12004.m09644 protein cis-zeatin O-glucosyltransferas…
Solyc10g076510.1.1	340.133	-0.587268	0.131938	8.54297e-06	0.000818875			Solyc02g092410.2.1	441.351	-0.935332	0.178526	1.61283e-07	1.56161e-05			Solyc04g025990.2		Solycc04g025990.2.1 Potassium transporter family protein (AHRD V1 **** D7KXB7_ARALY); contains Interpro domain(s) IPR003855 K+ potassium transporter		AT1G60160.1	Potassium transporter family protein; FUNCTIONS IN: potassium ion transmembrane transporter activity; INVOLVED IN: potassium ion transport; LOCATED IN: chloroplast; EXPRESSED IN: 21 plant structures; EXPRESSED DURING: 13 growth stages; CONTAINS InterPro DOMAIN/s: Potassium uptake protein, kup (InterPro:IPR018519), K+ potassium transporter (InterPro:IPR003855); BEST Arabidopsis thaliana protein ma…	protein_coding	0	0	0	0		solyc04g025990.2.1	34.15	transport.potassium	nearly identical (1124) AT1G60160 | Symbols: | potassium transporter family protein | chr1:22188330-22191395 REVERSEhighly similar to ( 795) HAK14_ORYSA Probable potassium transporter 14 (OsHAK14) - Oryza sativa (Rice)nearly identical (1071) loc_os09g21000 12009.m05307 protein potassium transporter 12, putative, expressedK_trans Kup trkD genomic_reference:SL2.40ch04 gene_region:23432889-23439874 …
Solyc08g007800.2.1	272.005	-0.605357	0.136066	8.62757e-06	0.000823624			Solyc05g056080.2.1	77.8948	-1.1746	0.22428	1.63019e-07	1.56647e-05			Solyc04g040210.2		Solycc04g040210.2.1 Unknown Protein (AHRD V1)		AT5G04080.1	unknown protein; FUNCTIONS IN: molecular_function unknown; INVOLVED IN: biological_process unknown; LOCATED IN: plasma membrane; EXPRESSED IN: 16 plant structures; EXPRESSED DURING: 9 growth stages; Has 115 Blast hits to 115 proteins in 16 species: Archae - 0; Bacteria - 0; Metazoa - 0; Fungi - 5; Plants - 110; Viruses - 0; Other Eukaryotes - 0 (source: NCBI BLink).	protein_coding	0	0	0	0		solyc04g040210.2.1	35.2	not assigned.unknown	genomic_reference:SL2.40ch04 gene_region:31110636-31111834 transcript_region:SL2.40ch04:31110636..31111834- functional_description:"Unknown Protein (AHRD V1)"
Solyc08g065420.2.1	442.222	0.665893	0.149755	8.72551e-06	0.000826734			Solyc10g083410.1.1	28.2686	-1.49337	0.285116	1.62526e-07	1.56647e-05			Solyc04g049350.2		Solycc04g049350.2.1 Chorismate synthase (AHRD V1 **** A5APN1_VITVI); contains Interpro domain(s) IPR000453 Chorismate synthase		AT1G48850.1	embryo defective 1144 (EMB1144); FUNCTIONS IN: chorismate synthase activity; INVOLVED IN: aromatic amino acid family biosynthetic process, embryo development ending in seed dormancy; LOCATED IN: nucleolus, chloroplast; EXPRESSED IN: 25 plant structures; EXPRESSED DURING: 15 growth stages; CONTAINS InterPro DOMAIN/s: Chorismate synthase, conserved site (InterPro:IPR020541), Chorismate synthase (In…	protein_coding	EMBRYO DEFECTIVE 1144 (EMB1144)	EMBRYO DEFECTIVE 1144 (EMB1144)	0	0		solyc04g049350.2.1	13.1.6.1.7	amino acid metabolism.synthesis.aromatic aa.chorismate.chorismate synthase	highly similar to ( 629) AT1G48850 | Symbols: EMB1144 | EMB1144 (embryo defective 1144); chorismate synthase | chr1:18065399-18067956 REVERSEhighly similar to ( 572) loc_os03g14990 12003.m06936 protein chorismate synthase 2, chloroplast precursor, putative, expressed Chorismate_synt PRK05382 AroC PRK12463 genomic_reference:SL2.40ch04 gene_region:40676150-40683840 transcript_region:SL2.40ch04:4067…
Solyc11g027810.1.1	88.5538	-0.919773	0.206844	8.71984e-06	0.000826734			Solyc11g068520.1.1	699.635	-0.467121	0.0893157	1.69514e-07	1.62273e-05			Solyc04g051200.1		Solycc04g051200.1.1 Alpha-1 4-glucan-protein synthase (AHRD V1 **-- B9RFU2_RICCO); contains Interpro domain(s) IPR004901 Alpha-1,4-glucan-protein synthase, UDP-forming		AT5G16510.1	RGP5 is a member of the reversably-glycosylated family of proteins. Analyses using tagged RGP5 suggest that it is present in the cytosol and in association with the Golgi apparatus. Recombinant RGP5 does not have UDP-arabinose mutase activity based on an in vitro assay even though the related RGP1, RGP2, and RGP3 proteins do have activity in the same assay. RGP5 can form complexes with RGP1 and R…	protein_coding	REVERSIBLY GLYCOSYLATED POLYPEPTIDE 5 (RGP5)	REVERSIBLY GLYCOSYLATED PROTEIN 5 (RGP5);REVERSIBLY GLYCOSYLATED POLYPEPTIDE 5 (RGP5)	0	0		solyc04g051200.1.1	10.5.5	cell wall.cell wall proteins.RGP	highly similar to ( 533) AT5G16510 | Symbols: | reversibly glycosylated polypeptide, putative | chr5:5393296-5394342 FORWARDmoderately similar to ( 383) UPTG_PEA Alpha-1,4-glucan-protein synthase [UDP-forming] (EC 2.4.1.112) (UDP-glucose:protein transglucosylase) (UPTG) (Reversibly glycosylated polypeptide) - Pisum sativum (Garden pea)moderately similar to ( 465) loc_os04g56520 12004.m35219 prote…
Solyc04g071890.2.1	681.236	0.481508	0.108356	8.84095e-06	0.000834547			Solyc02g083390.2.1	893.073	-0.697386	0.133489	1.74822e-07	1.66524e-05			Solyc04g051500.2		Solycc04g051500.2.1 Integral membrane protein like (AHRD V1 **-- B6TAA4_MAIZE); contains Interpro domain(s) IPR004853 Protein of unknown function DUF250		AT4G09810.1	Nucleotide-sugar transporter family protein; CONTAINS InterPro DOMAIN/s: Protein of unknown function DUF250 (InterPro:IPR004853); BEST Arabidopsis thaliana protein match is: Nucleotide-sugar transporter family protein (TAIR:AT1G34020.1); Has 1601 Blast hits to 1598 proteins in 182 species: Archae - 0; Bacteria - 0; Metazoa - 311; Fungi - 204; Plants - 929; Viruses - 0; Other Eukaryotes - 157 (sou…	protein_coding	0	0	0	0		solyc04g051500.2.1	34.11	transport.NDP-sugars at the ER	moderately similar to ( 466) AT4G09810 | Symbols: | transporter-related | chr4:6175415-6176892 REVERSEmoderately similar to ( 456) loc_os05g12490 12005.m05713 protein integral membrane protein like, putative, expressed TPT genomic_reference:SL2.40ch04 gene_region:49811319-49813443 transcript_region:SL2.40ch04:49811319..49813443+ go_terms:GO:0008514 functional_description:"Integral membrane protei…
Solyc08g076490.2.1	10.1731	-1.6385	0.368892	8.92607e-06	0.000839448			Solyc04g081870.2.1	363.637	-0.895755	0.171475	1.75268e-07	1.66524e-05			Solyc04g051660.2		Solycc04g051660.2.1 TPR repeat (AHRD V1 *-*- Q31KV9_SYNE7); contains Interpro domain(s) IPR011990 Tetratricopeptide-like helical		AT4G39470.1	Tetratricopeptide repeat (TPR)-like superfamily protein; FUNCTIONS IN: binding; INVOLVED IN: biological_process unknown; CONTAINS InterPro DOMAIN/s: Tetratricopeptide-like helical (InterPro:IPR011990), Tetratricopeptide repeat-containing (InterPro:IPR013026), Tetratricopeptide repeat (InterPro:IPR019734); BEST Arabidopsis thaliana protein match is: Protein prenylyltransferase superfamily protein …	protein_coding	0	0	0	0		solyc04g051660.2.1	35.2	not assigned.unknown	moderately similar to ( 299) AT4G39470 | Symbols: | chloroplast lumen common family protein | chr4:18359735-18361165 REVERSEmoderately similar to ( 251) loc_os05g08930 12005.m05407 protein expressed protein genomic_reference:SL2.40ch04 gene_region:50096129-50100522 transcript_region:SL2.40ch04:50096129..50100522- go_terms:GO:0005488 functional_description:"TPR repeat (AHRD V1 *-*- Q31KV9_SYNE7); …
Solyc03g007080.2.1	11.3161	-1.61229	0.363669	9.27597e-06	0.000867525			Solyc03g098630.2.1	672.661	0.487091	0.0933143	1.79018e-07	1.69453e-05			Solyc04g053000.1		Solycc04g053000.1.1 Auxin-induced SAUR-like protein (AHRD V1 ***- Q8S351_CAPAN); contains Interpro domain(s) IPR003676 Auxin responsive SAUR protein		AT5G18030.1	SAUR-like auxin-responsive protein family ; CONTAINS InterPro DOMAIN/s: Auxin responsive SAUR protein (InterPro:IPR003676); BEST Arabidopsis thaliana protein match is: SAUR-like auxin-responsive protein family (TAIR:AT5G18020.1); Has 1807 Blast hits to 1807 proteins in 277 species: Archae - 0; Bacteria - 0; Metazoa - 736; Fungi - 347; Plants - 385; Viruses - 0; Other Eukaryotes - 339 (source: NCB…	protein_coding	0	0	0	0		solyc04g053000.1.1	17.2.3	hormone metabolism.auxin.induced-regulated-responsive-activated	weakly similar to ( 105) AT2G21210 | Symbols: | auxin-responsive protein, putative | chr2:9085513-9085809 REVERSEvery weakly similar to (97.1) AXX15_SOYBN Auxin-induced protein X15 - Glycine max (Soybean)very weakly similar to (80.1) loc_os06g48860 12006.m09412 protein OsSAUR28 - Auxin-responsive SAUR gene family member, expressedAuxin_inducible evidence_code:10F0H0E0IEG genomic_reference:SL2.40c…
Solyc12g049440.1.1	41.4493	-1.10836	0.250026	9.29319e-06	0.000867525			Solyc01g106820.2.1	328.019	0.677112	0.130499	2.11838e-07	1.99773e-05			Solyc04g053120.2		Solycc04g053120.2.1 4-alpha-glucanotransferase (AHRD V1 ***- Q9LV91_ARATH); contains Interpro domain(s) IPR003385 Glycoside hydrolase, family 77		AT5G64860.1	Encodes a maltotriose-metabolizing enzyme with chloroplastic &#945;-1,4-glucanotransferase activity. Mutant has altered starch degradation.	protein_coding	DISPROPORTIONATING ENZYME (DPE1)	DISPROPORTIONATING ENZYME (DPE1)	0	0		solyc04g053120.2.1	2.2.2.4	major CHO metabolism.degradation.starch.D enzyme	highly similar to ( 808) AT5G64860 | Symbols: DPE1 | DPE1 (DISPROPORTIONATING ENZYME); 4-alpha-glucanotransferase/ catalytic/ cation binding | chr5:25925373-25928788 REVERSEnearly identical (1080) DPEP_SOLTU 4-alpha-glucanotransferase, chloroplast precursor (EC 2.4.1.25) (Amylomaltase) (Disproportionating enzyme) (D-enzyme) - Solanum tuberosum (Potato)highly similar to ( 759) loc_os07g43390 12007…
Solyc01g008210.2.1	125.007	1.01461	0.228996	9.39416e-06	0.000870526			Solyc03g121430.1.1	9.65624	-1.72431	0.332605	2.16869e-07	2.03761e-05			Solyc04g054260.2		Solycc04g054260.2.1 Cytochrome P450		AT4G36220.1	encodes ferulate 5-hydroxylase (F5H). Involved in lignin biosynthesis.	protein_coding	FERULIC ACID 5-HYDROXYLASE 1 (FAH1)	(CYP84A1);FERULIC ACID 5-HYDROXYLASE 1 (FAH1)	0	0		solyc04g054260.2.1	26.10	misc.cytochrome P450	moderately similar to ( 366) AT4G36220 | Symbols: FAH1, CYP84A1 | FAH1 (FERULIC ACID 5-HYDROXYLASE 1); ferulate 5-hydroxylase/ monooxygenase | chr4:17137584-17139619 REVERSEmoderately similar to ( 341) C75A1_PETHY Flavonoid 3,5'-hydroxylase 1 (EC 1.14.13.88) (F3'5'H) (Cytochrome P450 75A1) (CYPLXXVA1) - Petunia hybrida (Petunia)moderately similar to ( 356) loc_os09g26970 12009.m05849 protein retr…
Solyc08g066860.2.1	20.5324	-1.41446	0.319187	9.36013e-06	0.000870526			Solyc06g075910.1.1	23.0136	-1.56178	0.301374	2.19272e-07	2.05258e-05			Solyc04g054760.2		Solycc04g054760.2.1 Os10g0422600 protein (Fragment) (AHRD V1 *-*- Q0IXM0_ORYSJ); contains Interpro domain(s) IPR007650 Protein of unknown function DUF581		AT1G22160.1	Protein of unknown function (DUF581); CONTAINS InterPro DOMAIN/s: Protein of unknown function DUF581 (InterPro:IPR007650); BEST Arabidopsis thaliana protein match is: Protein of unknown function (DUF581) (TAIR:AT1G78020.1); Has 511 Blast hits to 511 proteins in 19 species: Archae - 0; Bacteria - 0; Metazoa - 0; Fungi - 0; Plants - 511; Viruses - 0; Other Eukaryotes - 0 (source: NCBI BLink).	protein_coding	0	0	0	0		solyc04g054760.2.1	33.99	development.unspecified	weakly similar to ( 103) AT1G22160 | Symbols: | senescence-associated protein-related | chr1:7823238-7823774 FORWARD genomic_reference:SL2.40ch04 gene_region:52350113-52351308 transcript_region:SL2.40ch04:52350113..52351308- functional_description:"Os10g0422600 protein (Fragment) (AHRD V1 *-*- Q0IXM0_ORYSJ); contains Interpro domain(s) IPR007650 Protein of unknown function DUF581 "
Solyc01g107520.2.1	110.665	-0.719682	0.163015	1.01097e-05	0.000933416			Solyc04g063380.2.1	675.062	0.490783	0.0947213	2.20295e-07	2.05457e-05			Solyc04g054880.2		Solycc04g054880.2.1 BZIP transcription factor (AHRD V1 *-*- D3YBE4_TRIRP); contains Interpro domain(s) IPR006867 Protein of unknown function DUF632		AT4G39790.1	Protein of unknown function (DUF630 and DUF632); CONTAINS InterPro DOMAIN/s: Protein of unknown function DUF630 (InterPro:IPR006868), Protein of unknown function DUF632 (InterPro:IPR006867); BEST Arabidopsis thaliana protein match is: Protein of unknown function (DUF630 and DUF632) (TAIR:AT2G27090.1); Has 571 Blast hits to 465 proteins in 32 species: Archae - 0; Bacteria - 6; Metazoa - 2; Fungi -…	protein_coding	0	0	0	0		solyc04g054880.2.1	35.2	not assigned.unknown	moderately similar to ( 428) AT4G39790 | Symbols: | unknown protein | chr4:18462316-18464584 REVERSEmoderately similar to ( 462) loc_os05g07980 12005.m05316 protein expressed proteinDUF632 DUF630 genomic_reference:SL2.40ch04 gene_region:52498767-52506226 transcript_region:SL2.40ch04:52498767..52506226+ functional_description:"BZIP transcription factor (AHRD V1 *-*- D3YBE4_TRIRP); contains Interpr…
Solyc01g079720.2.1	436.495	-0.437247	0.0992919	1.06442e-05	0.000968785			Solyc01g067720.2.1	478.937	-0.685748	0.132415	2.23337e-07	2.07532e-05			Solyc04g056340.2		Solycc04g056340.2.1 Tyrosine phosphatase family protein (AHRD V1 **** B8N9Z8_ASPFN); contains Interpro domain(s) IPR020428 Protein-tyrosine phosphatase, dual specificity phosphatase, eukaryotic		AT3G02800.1	Encodes an atypical dual-speci&#64257;city phosphatase.	protein_coding	PLANT AND FUNGI ATYPICAL DUAL-SPECI&#64257;CITY PHOSPHATASE 3 (PFA-DSP3)	(AtPFA-DSP3);PLANT AND FUNGI ATYPICAL DUAL-SPECI&#64257;CITY PHOSPHATASE 3 (PFA-DSP3)	0	0		solyc04g056340.2.1	29.4	protein.postranslational modification	moderately similar to ( 266) AT3G02800 | Symbols: | phosphatase/ phosphoprotein phosphatase/ protein tyrosine phosphatase | chr3:606638-607704 REVERSEmoderately similar to ( 216) loc_os12g23190 12012.m06157 protein expressed protein Y_phosphatase2 genomic_reference:SL2.40ch04 gene_region:53237131-53239123 transcript_region:SL2.40ch04:53237131..53239123+ go_terms:GO:0005515,GO:0004721 functional_d…
Solyc01g080470.2.1	206.839	0.632606	0.143615	1.05847e-05	0.000968785			Solyc07g039310.1.1	338.534	-0.502277	0.0970518	2.27487e-07	2.10616e-05			Solyc04g058180.2		Solycc04g058180.2.1 Dehydration-responsive family protein (AHRD V1 **-- D7LDR4_ARALY); contains Interpro domain(s) IPR004159 Protein of unknown function DUF248, methyltransferase putative		AT1G77260.1	S-adenosyl-L-methionine-dependent methyltransferases superfamily protein; CONTAINS InterPro DOMAIN/s: Protein of unknown function DUF248, methyltransferase putative (InterPro:IPR004159); BEST Arabidopsis thaliana protein match is: S-adenosyl-L-methionine-dependent methyltransferases superfamily protein (TAIR:AT2G39750.1); Has 919 Blast hits to 909 proteins in 49 species: Archae - 0; Bacteria - 17…	protein_coding	0	0	0	0		solyc04g058180.2.1	20.2.3	stress.abiotic.drought/salt	highly similar to ( 768) AT1G77260 | Symbols: | dehydration-responsive protein-related | chr1:29023961-29026699 REVERSEhighly similar to ( 732) loc_os01g62800 12001.m12400 protein ankyrin-like protein, putative, expressedDUF248 genomic_reference:SL2.40ch04 gene_region:54409406-54414910 transcript_region:SL2.40ch04:54409406..54414910- functional_description:"Dehydration-responsive family protein (…
Solyc02g032660.2.1	39.5232	-1.52128	0.345462	1.0646e-05	0.000968785			Solyc01g087060.2.1	170.501	0.751042	0.145174	2.299e-07	2.12077e-05			Solyc04g064610.2		Solycc04g064610.2.1 RAG1-activating protein 1 homolog (AHRD V1 **-- R1AP1_DROPS); contains Interpro domain(s) IPR018179 RAG1-activating protein 1 homologue		AT1G21460.1	Nodulin MtN3 family protein; INVOLVED IN: biological_process unknown; LOCATED IN: endomembrane system, integral to membrane, membrane; EXPRESSED IN: 24 plant structures; EXPRESSED DURING: 14 growth stages; CONTAINS InterPro DOMAIN/s: MtN3/saliva-related transmembrane protein, conserved region (InterPro:IPR018169), RAG1-activating protein 1 homologue (InterPro:IPR018179), RAG1-activating protein-1…	protein_coding	(SWEET1)	(SWEET1); (AtSWEET1)	0	0		solyc04g064610.2.1	33.99	development.unspecified	moderately similar to ( 298) AT1G21460 | Symbols: | nodulin MtN3 family protein | chr1:7512030-7513281 REVERSEmoderately similar to ( 269) loc_os01g65880 12001.m150795 protein seven-transmembrane-domain protein 1, putative, expressed MtN3_slv genomic_reference:SL2.40ch04 gene_region:54892730-54894564 transcript_region:SL2.40ch04:54892730..54894564- go_terms:GO:0016021 functional_description:"RAG1…
Solyc03g007230.2.1	174.207	0.833102	0.189161	1.06172e-05	0.000968785			Solyc08g076490.2.1	10.4518	-1.70453	0.329856	2.37237e-07	2.18052e-05			Solyc04g064710.2		Solycc04g064710.2.1 Alcohol dehydrogenase 2 (AHRD V1 **** Q9FZ01_VITVI); contains Interpro domain(s) IPR002085 Alcohol dehydrogenase superfamily, zinc-containing		AT1G77120.1	Catalyzes the reduction of acetaldehyde using NADH as reductant. Requires zinc for activity. Dimer. Anaerobic response polypeptide (ANP). Fermentation. The protein undergoes thiolation following treatment with the oxidant tert-butylhydroperoxide.	protein_coding	ALCOHOL DEHYDROGENASE 1 (ADH1)	ALCOHOL DEHYDROGENASE 1 (ADH1); (ATADH1);ARABIDOPSIS THALIANA ALCOHOL DEHYDROGENASE (ATADH);ALCOHOL DEHYDROGENASE (ADH)	0	0		solyc04g064710.2.1	26.11.1	misc.alcohol dehydrogenases	highly similar to ( 654) AT1G77120 | Symbols: ADH1, ADH, ATADH, ATADH1 | ADH1 (ALCOHOL DEHYDROGENASE 1); alcohol dehydrogenase | chr1:28975509-28977216 FORWARDhighly similar to ( 709) ADH1_PETHY Alcohol dehydrogenase 1 (EC 1.1.1.1) - Petunia hybrida (Petunia)highly similar to ( 645) loc_os11g10480 12011.m28756 protein alcohol dehydrogenase 1, putative, expressed AdhC Tdh AdhP tdh ADH_zinc_N PRK09…
Solyc02g078590.1.1	128.173	-0.843219	0.191541	1.07118e-05	0.000971278			Solyc03g112590.2.1	586.444	0.731791	0.141711	2.41774e-07	2.21419e-05			Solyc04g071400.2		Solycc04g071400.2.1 Nodulin-like protein (AHRD V1 ***- B6TIX8_MAIZE); contains Interpro domain(s) IPR000620 Protein of unknown function DUF6, transmembrane		AT1G43650.1	nodulin MtN21-like transporter family protein	protein_coding	0	0	0	0		solyc04g071400.2.1	33.99	development.unspecified	moderately similar to ( 249) AT1G43650 | Symbols: | integral membrane family protein / nodulin MtN21-related | chr1:16443861-16446814 REVERSEmoderately similar to ( 206) loc_os05g01570 12005.m04694 protein nodulin-like protein, putative, expressed genomic_reference:SL2.40ch04 gene_region:55969754-55972924 transcript_region:SL2.40ch04:55969754..55972924+ go_terms:GO:0016020 functional_description:…
Solyc03g095470.2.1	638.679	-0.368583	0.0837472	1.07683e-05	0.000972918			Solyc10g083730.1.1	163.78	0.689465	0.133569	2.4453e-07	2.23138e-05			Solyc04g071890.2		Solycc04g071890.2.1 Peroxidase 4 (AHRD V1 **** B7UCP4_LITCN); contains Interpro domain(s) IPR002016 Haem peroxidase, plant/fungal/bacterial		AT1G71695.1	Peroxidase superfamily protein; FUNCTIONS IN: peroxidase activity, heme binding; INVOLVED IN: response to oxidative stress, oxidation reduction; LOCATED IN: cell wall, vacuole, membrane, plant-type cell wall; EXPRESSED IN: 23 plant structures; EXPRESSED DURING: 13 growth stages; CONTAINS InterPro DOMAIN/s: Haem peroxidase (InterPro:IPR010255), Plant peroxidase (InterPro:IPR000823), Peroxidases he…	protein_coding	0	0	0	0		solyc04g071890.2.1	26.12	misc.peroxidases	moderately similar to ( 429) AT1G71695 | Symbols: | peroxidase 12 (PER12) (P12) (PRXR6) | chr1:26964359-26966557 FORWARDmoderately similar to ( 233) PER2_ORYSA Peroxidase 2 precursor (EC 1.11.1.7) - Oryza sativa (Rice)moderately similar to ( 367) loc_os01g73200 12001.m13349 protein peroxidase 12 precursor, putative, expressedsecretory_peroxidase plant_peroxidase peroxidase genomic_reference:SL2.4…
Solyc11g006370.1.1	599.414	0.402444	0.0915294	1.09817e-05	0.000988663			Solyc10g005060.2.1	1235.28	-0.625089	0.121179	2.491e-07	2.26494e-05			Solyc04g071900.2		Solycc04g071900.2.1 Peroxidase (AHRD V1 **** Q94IQ1_TOBAC); contains Interpro domain(s) IPR002016 Haem peroxidase, plant/fungal/bacterial		AT1G71695.1	Peroxidase superfamily protein; FUNCTIONS IN: peroxidase activity, heme binding; INVOLVED IN: response to oxidative stress, oxidation reduction; LOCATED IN: cell wall, vacuole, membrane, plant-type cell wall; EXPRESSED IN: 23 plant structures; EXPRESSED DURING: 13 growth stages; CONTAINS InterPro DOMAIN/s: Haem peroxidase (InterPro:IPR010255), Plant peroxidase (InterPro:IPR000823), Peroxidases he…	protein_coding	0	0	0	0		solyc04g071900.2.1	26.12	misc.peroxidases	moderately similar to ( 424) AT1G71695 | Symbols: | peroxidase 12 (PER12) (P12) (PRXR6) | chr1:26964359-26966557 FORWARDmoderately similar to ( 234) PER1_ARAHY Cationic peroxidase 1 precursor (EC 1.11.1.7) (PNPC1) - Arachis hypogaea (Peanut)moderately similar to ( 363) loc_os01g73220 12001.m13351 protein peroxidase 12 precursor, putative, expressedsecretory_peroxidase plant_peroxidase peroxidase …
Solyc09g065870.2.1	133.616	-0.690022	0.157115	1.12396e-05	0.0010083			Solyc07g061720.2.1	61.2905	1.16126	0.225282	2.54012e-07	2.30135e-05			Solyc04g072420.1		Solycc04g072420.1.1 Unknown Protein (AHRD V1)		#N/A	#N/A	#N/A	#N/A	#N/A	#N/A	#N/A		solyc04g072420.1.1	35.2	not assigned.unknown	evidence_code:10F0H0E0IEG genomic_reference:SL2.40ch04 gene_region:57028492-57028806 transcript_region:SL2.40ch04:57028492..57028806+ functional_description:"Unknown Protein (AHRD V1)"
Solyc09g010880.2.1	525.996	-0.518689	0.118201	1.14305e-05	0.00102179			Solyc03g117990.1.1	361.798	-0.799111	0.155162	2.60237e-07	2.34935e-05			Solyc04g072860.2		Solycc04g072860.2.1 Beta-D-xylosidase (AHRD V1 **** Q8W011_HORVU); contains Interpro domain(s) IPR001764 Glycoside hydrolase, family 3, N-terminal		AT1G78060.1	Glycosyl hydrolase family protein; FUNCTIONS IN: hydrolase activity, hydrolyzing O-glycosyl compounds; INVOLVED IN: carbohydrate metabolic process; LOCATED IN: apoplast, cell wall, chloroplast, plant-type cell wall; EXPRESSED IN: 22 plant structures; EXPRESSED DURING: 13 growth stages; CONTAINS InterPro DOMAIN/s: Glycoside hydrolase, family 3, N-terminal (InterPro:IPR001764), Glycoside hydrolase,…	protein_coding	0	0	0	0		solyc04g072860.2.1	10.6.2	cell wall.degradation.mannan-xylose-arabinose-fucose	highly similar to ( 984) AT1G78060 | Symbols: | glycosyl hydrolase family 3 protein | chr1:29349796-29352868 REVERSEmoderately similar to ( 353) XYNB_PRUPE Putative beta-D-xylosidase (EC 3.2.1.-) (PpAz152) (Fragment) - Prunus persica (Peach)highly similar to ( 897) loc_os02g51620 12002.m10194 protein beta-D-xylosidase, putative, expressedBglX Glyco_hydro_3 Glyco_hydro_3_C genomic_reference:SL2.40…
Solyc11g008810.1.1	724.372	-0.646467	0.147391	1.15413e-05	0.00102807			Solyc06g082390.2.1	1760.11	0.381055	0.0740764	2.68827e-07	2.4183e-05			Solyc04g074180.2		Solycc04g074180.2.1 Cryptochrome 1a		AT4G08920.1	Encodes CRY1, a flavin-type blue-light photoreceptor with ATP binding and autophosphorylation activity. Functions in perception of blue / green ratio of light. The photoreceptor may be involved in electron transport. Mutant phenotype displays a blue light-dependent inhibition of hypocotyl elongation. Photoreceptor activity requires light-induced homodimerisation of the N-terminal CNT1 domains of …	protein_coding	CRYPTOCHROME 1 (CRY1)	ELONGATED HYPOCOTYL 4 (HY4);OUT OF PHASE 2 (OOP2);BLUE LIGHT UNINHIBITED 1 (BLU1);CRYPTOCHROME 1 (CRY1); (ATCRY1)	0	0		solyc04g074180.2.1	30.11	signalling.light	highly similar to ( 958) AT4G08920 | Symbols: CRY1, BLU1, HY4, OOP2, ATCRY1 | CRY1 (CRYPTOCHROME 1); ATP binding / blue light photoreceptor/ protein homodimerization/ protein kinase | chr4:5724260-5726905 FORWARDhighly similar to ( 597) PHR1_SINAL Deoxyribodipyrimidine photo-lyase (EC 4.1.99.3) (DNA photolyase) (Photoreactivating enzyme) - Sinapis alba (White mustard) (Brassica hirta)highly simil…
Solyc04g005380.2.1	79.6142	0.94934	0.21677	1.18964e-05	0.00105598			Solyc01g097920.2.1	154.552	-0.817822	0.159346	2.8614e-07	2.56494e-05			Solyc04g074220.2		Solycc04g074220.2.1 Hydrolase (AHRD V1 ***- Q4PSG2_ARATH); contains Interpro domain(s) IPR000073 Alpha/beta hydrolase fold-1		AT5G09430.1	alpha/beta-Hydrolases superfamily protein; CONTAINS InterPro DOMAIN/s: Alpha/beta hydrolase fold-1 (InterPro:IPR000073); BEST Arabidopsis thaliana protein match is: alpha/beta-Hydrolases superfamily protein (TAIR:AT4G39955.1); Has 8280 Blast hits to 8277 proteins in 1491 species: Archae - 97; Bacteria - 6100; Metazoa - 351; Fungi - 79; Plants - 382; Viruses - 0; Other Eukaryotes - 1271 (source: N…	protein_coding	0	0	0	0		solyc04g074220.2.1	35.2	not assigned.unknown	moderately similar to ( 377) AT5G09430 | Symbols: | hydrolase | chr5:2932162-2933362 FORWARDmoderately similar to ( 308) loc_os07g42994 12007.m08528 protein hydrolase, putative, expressed MhpC genomic_reference:SL2.40ch04 gene_region:57808345-57813076 transcript_region:SL2.40ch04:57808345..57813076+ functional_description:"Hydrolase (AHRD V1 ***- Q4PSG2_ARATH); contains Interpro domain(s) IPR0000…
Solyc03g114070.2.1	599.968	-0.424784	0.0970506	1.20361e-05	0.00106465			Solyc02g024020.2.1	480.611	-0.674175	0.131385	2.87739e-07	2.5702e-05			Solyc04g076300.2		Solycc04g076300.2.1 Transporter small conductance mechanosensitive ion channel (MscS) family (AHRD V1 *-** A7ZLG1_ECO24); contains Interpro domain(s) IPR006685 Mechanosensitive ion channel MscS		AT1G58200.1	A member of MscS-like gene family, structurally very similar to MSL2, comprising of an N-terminal chloroplast transit peptide, five trans-membrane helices and a C-terminal cytoplasmic domain. Mutant plants showed abnormalities in the size and shape of plastids. MSL3-GFP was localized to discrete foci on the plastid envelope and co-localize with the plastid division protein AtMinE. MSL3 was capabl…	protein_coding	MSCS-LIKE 3 (MSL3)	MSCS-LIKE 3 (MSL3)	0	0		solyc04g076300.2.1	31.2.5	cell.division.plastid	highly similar to ( 654) AT1G58200 | Symbols: MSL3 | MSL3 (MscS-LIKE 3); ion channel | chr1:21548370-21552488 REVERSEmoderately similar to ( 399) loc_os03g31839 12003.m08431 protein retrotransposon protein, putative, unclassifiedMS_channel MscS genomic_reference:SL2.40ch04 gene_region:58808337-58816333 transcript_region:SL2.40ch04:58808337..58816333- go_terms:GO:0005216 functional_description:"Tr…
Solyc06g065660.1.1	6.10886	-1.63047	0.374159	1.31433e-05	0.00115853			Solyc01g097840.2.1	296.422	-0.699237	0.13634	2.91841e-07	2.5889e-05			Solyc04g076360.2		Solycc04g076360.2.1 Telomeric repeat-binding factor 1 (AHRD V1 *-*- TERF1_HUMAN); contains Interpro domain(s) IPR001005 SANT, DNA-binding		AT1G09710.2	Homeodomain-like superfamily protein; FUNCTIONS IN: DNA binding; INVOLVED IN: regulation of transcription; CONTAINS InterPro DOMAIN/s: SANT, DNA-binding (InterPro:IPR001005), Myb, DNA-binding (InterPro:IPR014778), Homeodomain-like (InterPro:IPR009057), HTH transcriptional regulator, Myb-type, DNA-binding (InterPro:IPR017930), Homeodomain-related (InterPro:IPR012287), Myb transcription factor (Int…	protein_coding	0	0	0	0		solyc04g076360.2.1	27.3.25	RNA.regulation of transcription.MYB domain transcription factor family	weakly similar to ( 185) AT1G09710 | Symbols: | DNA binding | chr1:3141119-3144232 FORWARDweakly similar to ( 117) loc_os02g34630 12002.m100229 protein myb-like DNA-binding domain containing protein, expressed genomic_reference:SL2.40ch04 gene_region:58861097-58866845 transcript_region:SL2.40ch04:58861097..58866845- go_terms:GO:0003677,GO:0045449 functional_description:"Telomeric repeat-binding f…
Solyc09g098230.2.1	938.816	0.32364	0.0743091	1.32868e-05	0.00116711			Solyc02g088670.1.1	67.8743	-1.28365	0.250292	2.91874e-07	2.5889e-05			Solyc04g077210.2		Solycc04g077210.2.1 Knotted-like homeobox protein (AHRD V1 ***- Q49RB7_POPTO); contains Interpro domain(s) IPR005541 KNOX2		AT4G08150.1	A member of class I knotted1-like homeobox gene family (together with KNAT2). Similar to the knotted1 (kn1) homeobox gene of maize. Normally expressed in the peripheral and rib zone of shoot apical meristem but not in the leaf primordia. It is also expressed in the fourth floral whorl, in the region that would become style, particularly in the cell surrounding the transmitting tissue. No expressi…	protein_coding	KNOTTED-LIKE FROM ARABIDOPSIS THALIANA (KNAT1)	KNOTTED-LIKE FROM ARABIDOPSIS THALIANA (KNAT1);BREVIPEDICELLUS (BP);BREVIPEDICELLUS 1 (BP1)	0	0		solyc04g077210.2.1	27.3.22	RNA.regulation of transcription.HB,Homeobox transcription factor family	moderately similar to ( 370) AT4G08150 | Symbols: KNAT1, BP, BP1 | KNAT1 (KNOTTED-LIKE FROM ARABIDOPSIS THALIANA); transcription factor | chr4:5147969-5150610 REVERSEmoderately similar to ( 410) KNAP2_MALDO Homeobox protein knotted-1-like 2 (KNAP2) - Malus domestica (Apple) (Malus sylvestris)moderately similar to ( 342) loc_os03g51690 12003.m35624 protein homeobox protein OSH1, putative, expresse…
Solyc01g107990.2.1	425.964	-0.605186	0.13904	1.34528e-05	0.00117055			Solyc04g054760.2.1	93.639	-1.19511	0.233095	2.94142e-07	2.59993e-05			Solyc04g077510.2		Solycc04g077510.2.1 Growth regulating factor 1 (Fragment) (AHRD V1 *--- A6MZS4_ORYSI); contains Interpro domain(s) IPR014977 WRC		AT2G22840.1	Growth regulating factor encoding transcription activator. One of the nine members of a GRF gene family, containing nuclear targeting domain. Mutants result in smaller leaves indicating the role of the gene in leaf development. Expressed in root, shoot and flower	protein_coding	GROWTH-REGULATING FACTOR 1 (GRF1)	GROWTH-REGULATING FACTOR 1 (GRF1);GROWTH-REGULATING FACTOR 1 (AtGRF1)	0	0		solyc04g077510.2.1	27.3.50	RNA.regulation of transcription.General Transcription	moderately similar to ( 255) AT2G22840 | Symbols: AtGRF1 | AtGRF1 (GROWTH-REGULATING FACTOR 1); transcription activator | chr2:9728841-9731141 FORWARDmoderately similar to ( 249) loc_os03g51970 12003.m10176 protein growth-regulating factor 1, putative, expressedWRC genomic_reference:SL2.40ch04 gene_region:60063410-60066582 transcript_region:SL2.40ch04:60063410..60066582+ go_terms:GO:0005515,GO:00…
Solyc04g016000.2.1	32.6544	-1.51113	0.347132	1.34172e-05	0.00117055			Solyc07g021630.2.1	102.037	0.946992	0.184808	2.98799e-07	2.63192e-05			Solyc04g078000.2		Solycc04g078000.2.1 Os02g0794300 protein (Fragment) (AHRD V1 *-*- Q0DWU9_ORYSJ); contains Interpro domain(s) IPR007573 Protein of unknown function DUF566		AT1G49890.1	Family of unknown function (DUF566) ; LOCATED IN: chloroplast; EXPRESSED IN: 23 plant structures; EXPRESSED DURING: 13 growth stages; CONTAINS InterPro DOMAIN/s: Protein of unknown function DUF566 (InterPro:IPR007573); BEST Arabidopsis thaliana protein match is: Family of unknown function (DUF566) (TAIR:AT3G19570.2); Has 9198 Blast hits to 4153 proteins in 422 species: Archae - 34; Bacteria - 134…	protein_coding	QWRF DOMAIN CONTAINING 2 (QWRF2)	QWRF DOMAIN CONTAINING 2 (QWRF2)	0	0		solyc04g078000.2.1	35.2	not assigned.unknown	moderately similar to ( 308) AT1G49890 | Symbols: | unknown protein | chr1:18470282-18473463 FORWARDmoderately similar to ( 228) loc_os03g10820 12003.m06534 protein expressed proteinDUF566 genomic_reference:SL2.40ch04 gene_region:60456888-60465519 transcript_region:SL2.40ch04:60456888..60465519- go_terms:GO:0005737 functional_description:"Os02g0794300 protein (Fragment) (AHRD V1 *-*- Q0DWU9_ORYSJ…
Solyc07g008240.2.1	24	-1.4096	0.323866	1.34647e-05	0.00117055			Solyc03g098270.1.1	9.73037	-1.71494	0.334877	3.03757e-07	2.66633e-05			Solyc04g078720.1		Solycc04g078720.1.1 Subtilisin-like protease (AHRD V1 **-- Q38708_ALNGL); contains Interpro domain(s) IPR015500 Peptidase S8, subtilisin-related		AT5G67090.1	Subtilisin-like serine endopeptidase family protein; FUNCTIONS IN: identical protein binding, serine-type endopeptidase activity; INVOLVED IN: proteolysis, negative regulation of catalytic activity; LOCATED IN: endomembrane system; EXPRESSED IN: 9 plant structures; EXPRESSED DURING: 4 anthesis, petal differentiation and expansion stage, D bilateral stage; CONTAINS InterPro DOMAIN/s: Protease-asso…	protein_coding	0	0	0	0		solyc04g078720.1.1	29.5.1	protein.degradation.subtilases	moderately similar to ( 486) AT5G67090 | Symbols: | subtilase family protein | chr5:26774111-26776321 REVERSEhighly similar to ( 662) loc_os01g64850 12001.m12598 protein subtilisin-like protease precursor, putative evidence_code:10F0H1E0IEG genomic_reference:SL2.40ch04 gene_region:60993273-60995450 transcript_region:SL2.40ch04:60993273..60995450+ go_terms:GO:0004252 functional_description:"Subtil…
Solyc10g005060.2.1	1115.01	-0.718182	0.165272	1.38994e-05	0.0012042			Solyc07g007820.2.1	550.028	-0.614634	0.120152	3.12943e-07	2.73749e-05			Solyc04g078900.2		Solycc04g078900.2.1 Cytochrome P450		AT3G19270.1	Encodes a protein with ABA 8'-hydroxylase activity, involved in ABA catabolism. Member of the CYP707A gene family.	protein_coding	CYTOCHROME P450, FAMILY 707, SUBFAMILY A, POLYPEPTIDE 4 (CYP707A4)	CYTOCHROME P450, FAMILY 707, SUBFAMILY A, POLYPEPTIDE 4 (CYP707A4)	0	0		solyc04g078900.2.1	26.10	misc.cytochrome P450	highly similar to ( 644) AT3G19270 | Symbols: CYP707A4 | CYP707A4; (+)-abscisic acid 8-hydroxylase/ oxygen binding | chr3:6673885-6676400 REVERSEmoderately similar to ( 269) C85A_PHAVU Cytochrome P450 85A (EC 1.14.-.-) (C6-oxidase) - Phaseolus vulgaris (Kidney bean) (French bean)highly similar to ( 639) loc_os09g28390 12009.m05990 protein ent-kaurenoic acid oxidase 1, putative, expressed p450 Cyp…
Solyc06g035790.2.1	127.752	-1.14608	0.263898	1.40613e-05	0.00121407			Solyc01g010310.2.1	786.262	-0.476014	0.0932446	3.30788e-07	2.88365e-05			Solyc04g079020.2		Solycc04g079020.2.1 3-deoxy-manno-octulosonate cytidylyltransferase (AHRD V1 *-*- B6TZC2_MAIZE)		AT1G53000.1	Encodes a mitochondrial-localized CMP-KDO (3-deoxy-D-manno-octulosonate) synthetase. This is the enzyme activating KDO as a nucleotide sugar prior to its incorporation into rhamnogalacturonan-II. Heterozygous mutants are defective in pollen development and in pollen tube elongation.	protein_coding	CMP-KDO SYNTHETASE (CKS)	(KDSB); (AtCKS);CMP-KDO SYNTHETASE (CKS)	0	0		solyc04g079020.2.1	35.2	not assigned.unknown	genomic_reference:SL2.40ch04 gene_region:61218892-61219489 transcript_region:SL2.40ch04:61218892..61219489+ functional_description:"3-deoxy-manno-octulosonate cytidylyltransferase (AHRD V1 *-*- B6TZC2_MAIZE)"
Solyc03g026370.1.1	19.4626	-1.42628	0.328563	1.41853e-05	0.00122062			Solyc02g079180.1.1	44.6342	1.15175	0.225786	3.37737e-07	2.93415e-05			Solyc04g079300.2		Solycc04g079300.2.1 Calcineurin-like phosphoesterase family protein (AHRD V1 *-*- A9G786_SORC5); contains Interpro domain(s) IPR004843 Metallophosphoesterase		AT4G23000.1	Calcineurin-like metallo-phosphoesterase superfamily protein; FUNCTIONS IN: hydrolase activity, protein serine/threonine phosphatase activity; INVOLVED IN: biological_process unknown; LOCATED IN: cellular_component unknown; EXPRESSED IN: 22 plant structures; EXPRESSED DURING: 13 growth stages; CONTAINS InterPro DOMAIN/s: Metallophosphoesterase (InterPro:IPR004843); BEST Arabidopsis thaliana prote…	protein_coding	0	0	0	0		solyc04g079300.2.1	26.27	misc.calcineurin-like phosphoesterase family protein	nearly identical (1488) AT4G23000 | Symbols: | hydrolase/ protein serine/threonine phosphatase | chr4:12055241-12060028 FORWARDnearly identical (1453) loc_os07g01540 12007.m04634 protein hydrolase/ protein serine/threonine phosphatase, putative, expressed genomic_reference:SL2.40ch04 gene_region:61395376-61403327 transcript_region:SL2.40ch04:61395376..61403327- go_terms:GO:0004722 functional_desc…
Solyc01g007790.2.1	277.76	-0.530652	0.122331	1.43892e-05	0.00123396			Solyc10g054400.1.1	80.6214	-0.935177	0.183381	3.403e-07	2.94632e-05			Solyc04g080820.2		Solycc04g080820.2.1 Cytokinin oxidase/dehydrogenase (AHRD V1 **** C3VPM7_SOLTU); contains Interpro domain(s) IPR015345 Cytokinin dehydrogenase 1, FAD and cytokinin binding		AT1G75450.1	This gene used to be called AtCKX6. It encodes a protein whose sequence is similar to cytokinin oxidase/dehydrogenase, which catalyzes the degradation of cytokinins.	protein_coding	CYTOKININ OXIDASE 5 (CKX5)	CYTOKININ OXIDASE 5 (CKX5);CYTOKININ OXIDASE 6 (ATCKX6);ARABIDOPSIS THALIANA CYTOKININ OXIDASE 5 (ATCKX5)	0	0		solyc04g080820.2.1	17.4.1	hormone metabolism.cytokinin.synthesis-degradation	highly similar to ( 775) AT1G75450 | Symbols: CKX5, ATCKX5, ATCKX6 | CKX5 (CYTOKININ OXIDASE 5); cytokinin dehydrogenase | chr1:28315248-28318064 REVERSEmoderately similar to ( 457) CKX1_MAIZE Cytokinin dehydrogenase 1 precursor (EC 1.5.99.12) (Cytokinin oxidase 1) (CKO 1) (COX 1) (ZmCKX1) - Zea mays (Maize)highly similar to ( 662) loc_os01g56810 12001.m11838 protein cytokinin dehydrogenase 5 pre…
Solyc03g117860.2.1	67.8191	1.35983	0.313665	1.4557e-05	0.00124413			Solyc03g121920.2.1	757.236	0.76022	0.149175	3.46589e-07	2.98044e-05			Solyc04g081350.2		Solycc04g081350.2.1 Transcription factor E2F (AHRD V1 **** B9GQW1_POPTR); contains Interpro domain(s) IPR015633 E2F Family		AT1G47870.1	Member of the E2F transcription factors, (cell cycle genes), key components of the cyclin D/retinoblastoma/E2F pathway. AtE2Fc is regulated by a balance between gene expression and ubiquitin-proteasome proteolysis. AtE2Fc might play a role in cell division and during the transition from skotomorphogenesis to photomorphogenesis. E2Fc has been shown to interact with DPB in its nonphosphorylated for…	protein_coding	(ATE2F2)	ARABIDOPSIS THALIANA HOMOLOG OF E2F C (ATE2FC); (ATE2F2); (E2FC)	0	0		solyc04g081350.2.1	27.3.18	RNA.regulation of transcription.E2F/DP transcription factor family	moderately similar to ( 224) AT1G47870 | Symbols: E2FC, ATE2F2, ATE2FC | ATE2F2; DNA binding / protein heterodimerization/ transcription factor | chr1:17634937-17637557 FORWARDmoderately similar to ( 218) loc_os02g33430 12002.m100042 protein transcription factor E2F3, putative, expressed E2F_TDP genomic_reference:SL2.40ch04 gene_region:62955513-62961934 transcript_region:SL2.40ch04:62955513..6296…
Solyc04g064610.2.1	514.451	-0.778403	0.179608	1.46488e-05	0.00124776			Solyc06g075170.1.1	150.437	0.834772	0.163804	3.4659e-07	2.98044e-05			Solyc04g081650.2		Solycc04g081650.2.1 Cyclin B (AHRD V1 ***- B6V744_POPTO); contains Interpro domain(s) IPR004367 Cyclin, C-terminal		AT1G76310.1	core cell cycle genes	protein_coding	CYCLIN B2;4 (CYCB2;4)	CYCLIN B2;4 (CYCB2;4)	0	0		solyc04g081650.2.1	31.3	cell.cycle	weakly similar to ( 165) AT1G76310 | Symbols: CYCB2;4 | CYCB2;4 (CYCLIN B2;4); cyclin-dependent protein kinase regulator | chr1:28628046-28630199 REVERSEweakly similar to ( 172) CCNB2_MEDSA G2/mitotic-specific cyclin-2 (B-like cyclin) (CycMs2) (Fragment) - Medicago sativa (Alfalfa)weakly similar to ( 166) loc_os06g51110 12006.m31938 protein cyclin IIIZm, putative, expressed Cyclin_C genomic_refer…
Solyc01g100230.2.1	219.429	-0.618684	0.143031	1.52172e-05	0.0012875			Solyc02g093310.2.1	112.04	-0.804103	0.158046	3.6226e-07	3.10466e-05			Solyc04g081670.2		Solycc04g081670.2.1 Vacuolar processing enzyme-3 (AHRD V1 **-- Q852T0_TOBAC); contains Interpro domain(s) IPR001096 Peptidase C13, legumain		AT2G25940.1	Encodes a vacuolar processing enzyme belonging to a novel group of cysteine proteinases that is expressed in vegetative organs and is upregulated in association with various types of cell death and under stressed conditions.	protein_coding	ALPHA-VACUOLAR PROCESSING ENZYME (ALPHA-VPE)	ALPHA-VACUOLAR PROCESSING ENZYME (ALPHA-VPE); (ALPHAVPE)	0	0		solyc04g081670.2.1	29.3.4.3	protein.targeting.secretory pathway.vacuole	weakly similar to ( 134) AT2G25940 | Symbols: ALPHA-VPE, ALPHAVPE | ALPHA-VPE (alpha-vacuolar processing enzyme); cysteine-type endopeptidase | chr2:11063496-11066020 REVERSEweakly similar to ( 134) VPEA_ARATH Vacuolar-processing enzyme alpha-isozyme precursor (EC 3.4.22.-) (Alpha-VPE) - Arabidopsis thaliana (Mouse-ear cress)weakly similar to ( 122) loc_os01g37910 12001.m42664 protein vacuolar pr…
Solyc09g065620.2.1	111.592	-1.06318	0.245759	1.51774e-05	0.0012875			Solyc11g008810.1.1	750.116	-0.775132	0.152646	3.81487e-07	3.25844e-05			Solyc04g081680.2		Solycc04g081680.2.1 Unknown Protein (AHRD V1)		#N/A	#N/A	#N/A	#N/A	#N/A	#N/A	#N/A		solyc04g081680.2.1	35.2	not assigned.unknown	genomic_reference:SL2.40ch04 gene_region:63210793-63212215 transcript_region:SL2.40ch04:63210793..63212215- functional_description:"Unknown Protein (AHRD V1)"
Solyc01g111570.2.1	249.022	-0.724557	0.167875	1.58838e-05	0.00133942			Solyc06g053750.2.1	957.555	0.398497	0.0785025	3.84982e-07	3.27726e-05			Solyc04g081800.1		Solycc04g081800.1.1 GDSL esterase/lipase At5g42170 (AHRD V1 ***- GDL90_ARATH); contains Interpro domain(s) IPR001087 Lipase, GDSL		AT1G75880.1	SGNH hydrolase-type esterase superfamily protein; CONTAINS InterPro DOMAIN/s: Lipase, GDSL, active site (InterPro:IPR008265), Lipase, GDSL (InterPro:IPR001087), Esterase, SGNH hydrolase-type (InterPro:IPR013830); BEST Arabidopsis thaliana protein match is: GDSL-like Lipase/Acylhydrolase superfamily protein (TAIR:AT1G75890.2); Has 3759 Blast hits to 3718 proteins in 343 species: Archae - 0; Bacter…	protein_coding	0	0	0	0		solyc04g081800.1.1	26.28	misc.GDSL-motif lipase	moderately similar to ( 338) AT1G75880 | Symbols: | family II extracellular lipase 1 (EXL1) | chr1:28490564-28492298 FORWARDmoderately similar to ( 244) APG_BRANA Anter-specific proline-rich protein APG (Protein CEX) (Fragment) - Brassica napus (Rape)moderately similar to ( 303) loc_os10g30290 12010.m05891 protein anther-specific proline-rich protein APG precursor, putative, expressedSGNH_plant_l…
Solyc02g088220.2.1	595.157	0.558444	0.129563	1.63094e-05	0.00136621			Solyc08g069190.1.1	13.2383	-1.67976	0.331379	3.99931e-07	3.39313e-05			Solyc04g081870.2		Solycc04g081870.2.1 Expansin (AHRD V1 ***- Q9FVH0_SOLLC); contains Interpro domain(s) IPR002963 Expansin		AT1G20190.1	member of Alpha-Expansin Gene Family. Naming convention from the Expansin Working Group (Kende et al, 2004. Plant Mol Bio)	protein_coding	EXPANSIN 11 (EXPA11)	EXPANSIN 11 (ATEXPA11);EXPANSIN 11 (EXP11);EXPANSIN 11 (EXPA11); (ATHEXP ALPHA 1.14); (ATEXP11)	0	0		solyc04g081870.2.1	10.7	cell wall.modification	moderately similar to ( 363) AT1G20190 | Symbols: ATEXPA11, EXP11, ATEXP11, ATHEXP ALPHA 1.14 | ATEXPA11 (ARABIDOPSIS THALIANA EXPANSIN 11) | chr1:6998762-6999710 REVERSEmoderately similar to ( 369) EXPA1_ORYSA Expansin-A1 precursor (OsEXPA1) (Alpha-expansin-1) (OsEXP1) (OsaEXPa1.16) (RiExA) - Oryza sativa (Rice)moderately similar to ( 369) loc_os04g15840 12004.m06765 protein alpha-expansin 1 pre…
Solyc03g120310.2.1	322.965	-0.60496	0.140348	1.62943e-05	0.00136621			Solyc01g017600.2.1	396.355	-0.579442	0.114339	4.02557e-07	3.40403e-05			Solyc04g082180.2		Solycc04g082180.2.1 Alcohol dehydrogenase 1 (AHRD V1 **** B6TD57_MAIZE); contains Interpro domain(s) IPR002085 Alcohol dehydrogenase superfamily, zinc-containing		AT5G42250.1	Zinc-binding alcohol dehydrogenase family protein; FUNCTIONS IN: oxidoreductase activity, zinc ion binding; INVOLVED IN: oxidation reduction; EXPRESSED IN: 11 plant structures; EXPRESSED DURING: 6 growth stages; CONTAINS InterPro DOMAIN/s: GroES-like (InterPro:IPR011032), Alcohol dehydrogenase GroES-like (InterPro:IPR013154), Alcohol dehydrogenase, zinc-containing, conserved site (InterPro:IPR002…	protein_coding	0	0	0	0		solyc04g082180.2.1	5.3_26.11.1	fermentation.ADH_misc.alcohol dehydrogenases	highly similar to ( 543) AT5G42250 | Symbols: | alcohol dehydrogenase, putative | chr5:16894087-16897450 FORWARDmoderately similar to ( 385) ADH1_PETHY Alcohol dehydrogenase 1 (EC 1.1.1.1) - Petunia hybrida (Petunia)moderately similar to ( 500) loc_os03g08999 12003.m06405 protein alcohol dehydrogenase 1, putative, expressed AdhC AdhP Tdh tdh Qor PRK09422 ADH_zinc_N PRK10083 ADH_N PRK10309 genomic…
Solyc07g008920.2.1	62.1386	-1.09713	0.254631	1.64229e-05	0.00137118			Solyc01g079410.2.1	1597.97	-0.73064	0.144205	4.04789e-07	3.41152e-05			Solyc04g082190.1		Solycc04g082190.1.1 Neutral ceramidase (AHRD V1 **** B5TWK7_HORVU); contains Interpro domain(s) IPR006823 Neutral/alkaline nonlysosomal ceramidase		AT2G38010.2	Neutral/alkaline non-lysosomal ceramidase; FUNCTIONS IN: ceramidase activity; LOCATED IN: endomembrane system; EXPRESSED IN: 22 plant structures; EXPRESSED DURING: 13 growth stages; CONTAINS InterPro DOMAIN/s: Neutral/alkaline nonlysosomal ceramidase (InterPro:IPR006823); BEST Arabidopsis thaliana protein match is: Neutral/alkaline non-lysosomal ceramidase (TAIR:AT1G07380.1); Has 35333 Blast hits…	protein_coding	0	0	0	0		solyc04g082190.1.1	11.8.1.1	lipid metabolism.'exotics' (steroids, squalene etc).sphingolipids.ceramidase	highly similar to ( 815) AT2G38010 | Symbols: | ceramidase family protein | chr2:15906862-15909867 FORWARDhighly similar to ( 796) loc_os01g43520 12001.m150425 protein ceramidase, putative, expressed Ceramidase_alk evidence_code:10F0H1E0IEG genomic_reference:SL2.40ch04 gene_region:63545574-63549576 transcript_region:SL2.40ch04:63545574..63549576- go_terms:GO:0017040 functional_description:"Neutra…
Solyc06g071910.2.1	1722.24	-0.512381	0.119277	1.74121e-05	0.00144898			Solyc09g082340.2.1	8.90521	1.69354	0.334617	4.16759e-07	3.50077e-05			Solyc04g082220.1		Solycc04g082220.1.1 Histidine amino acid transporter (AHRD V1 **** Q85V22_ORYSI); contains Interpro domain(s) IPR013057 Amino acid transporter, transmembrane		AT1G47670.1	Transmembrane amino acid transporter family protein; FUNCTIONS IN: amino acid transmembrane transporter activity; INVOLVED IN: amino acid transport; LOCATED IN: plasma membrane, membrane; EXPRESSED IN: 20 plant structures; EXPRESSED DURING: 13 growth stages; CONTAINS InterPro DOMAIN/s: Amino acid transporter, transmembrane (InterPro:IPR013057); BEST Arabidopsis thaliana protein match is: LYS/HIS …	protein_coding	0	0	0	0		solyc04g082220.1.1	34.3	transport.amino acids	moderately similar to ( 466) AT1G47670 | Symbols: | amino acid transporter family protein | chr1:17536834-17539486 REVERSEhighly similar to ( 504) loc_os04g47420 12004.m09687 protein expressed protein Aa_trans evidence_code:10F0H1E0IEG genomic_reference:SL2.40ch04 gene_region:63558916-63561283 transcript_region:SL2.40ch04:63558916..63561283- go_terms:GO:0015171 functional_description:"Histidine a…
Solyc02g090960.1.1	310.642	-0.637195	0.148457	1.7697e-05	0.00146786			Solyc03g081320.2.1	862.445	0.36154	0.0715891	4.41307e-07	3.69475e-05			Solyc04g082880.2		Solycc04g082880.2.1 Diphosphate--fructose-6-phosphate 1-phosphotransferase (AHRD V1 ***- C8PT93_9SPIO); contains Interpro domain(s) IPR011183 Pyrophosphate-dependent phosphofructokinase PfpB		AT1G76550.1	Phosphofructokinase family protein; CONTAINS InterPro DOMAIN/s: Pyrophosphate-dependent phosphofructokinase PfpB (InterPro:IPR011183), Phosphofructokinase (InterPro:IPR000023); BEST Arabidopsis thaliana protein match is: Phosphofructokinase family protein (TAIR:AT1G20950.1); Has 4956 Blast hits to 4876 proteins in 1678 species: Archae - 20; Bacteria - 3823; Metazoa - 10; Fungi - 6; Plants - 430; …	protein_coding	0	0	0	0		solyc04g082880.2.1	35.2	not assigned.unknown	nearly identical (1053) AT1G76550 | Symbols: | pyrophosphate--fructose-6-phosphate 1-phosphotransferase alpha subunit, putative / pyrophosphate-dependent 6-phosphofructose-1-kinase, putative | chr1:28722900-28726929 REVERSEnearly identical (1199) PFPA_SOLTU Pyrophosphate--fructose 6-phosphate 1-phosphotransferase alpha subunit (EC 2.7.1.90) (PFP) (6-phosphofructokinase, pyrophosphate dependent) (…
Solyc10g009410.1.1	729.032	0.477298	0.111252	1.78471e-05	0.00147548			Solyc01g094460.2.1	1472.9	0.591912	0.117284	4.49237e-07	3.74876e-05			Solyc04g082970.2		Solycc04g082970.2.1 Os03g0859900 protein (Fragment) (AHRD V1 *--- Q0DLK3_ORYSJ); contains Interpro domain(s) IPR006869 Protein of unknown function DUF547		AT1G76620.1	Protein of unknown function, DUF547; FUNCTIONS IN: molecular_function unknown; INVOLVED IN: biological_process unknown; LOCATED IN: chloroplast; EXPRESSED IN: 22 plant structures; EXPRESSED DURING: 13 growth stages; CONTAINS InterPro DOMAIN/s: Protein of unknown function DUF547 (InterPro:IPR006869); BEST Arabidopsis thaliana protein match is: Protein of unknown function, DUF547 (TAIR:AT1G21060.1)…	protein_coding	0	0	0	0		solyc04g082970.2.1	21.4	redox.glutaredoxins	moderately similar to ( 319) AT1G76620 | Symbols: | unknown protein | chr1:28756787-28759131 FORWARDmoderately similar to ( 276) loc_os09g32010 12009.m22146 protein ternary complex factor MIP1, putative, expressedDUF547 genomic_reference:SL2.40ch04 gene_region:64020719-64024389 transcript_region:SL2.40ch04:64020719..64024389+ functional_description:"Os03g0859900 protein (Fragment) (AHRD V1 *--- Q…
Solyc12g011340.1.1	985.222	-0.566929	0.132291	1.82354e-05	0.00150267			Solyc01g107990.2.1	469.072	-0.533513	0.105765	4.55063e-07	3.78493e-05			Solyc05g005030.2		Solycc05g005030.2.1 Unknown Protein (AHRD V1)		AT1G23350.1	Plant invertase/pectin methylesterase inhibitor superfamily protein; FUNCTIONS IN: enzyme inhibitor activity, pectinesterase inhibitor activity, pectinesterase activity; INVOLVED IN: biological_process unknown; LOCATED IN: endomembrane system; EXPRESSED IN: 9 plant structures; EXPRESSED DURING: L mature pollen stage, M germinated pollen stage, 4 anthesis, C globular stage, petal differentiation a…	protein_coding	0	0	0	0		solyc05g005030.2.1	26.18	misc.invertase/pectin methylesterase inhibitor family protein	genomic_reference:SL2.40ch05 gene_region:51599-52893 transcript_region:SL2.40ch05:51599..52893- functional_description:"Unknown Protein (AHRD V1)"
Solyc04g076690.2.1	217.369	0.877766	0.205027	1.85876e-05	0.00152671			Solyc06g075520.2.1	133.66	0.717388	0.142296	4.6182e-07	3.82858e-05			Solyc05g005740.2		Solycc05g005740.2.1 Potassium transporter (AHRD V1 **** D2JYH2_GOSHI); contains Interpro domain(s) IPR018519 Potassium uptake protein, kup IPR003855 K+ potassium transporter		AT1G70300.1	potassium transporter	protein_coding	K+ UPTAKE PERMEASE 6 (KUP6)	K+ UPTAKE PERMEASE 6 (KUP6)	0	0		solyc05g005740.2.1	34.15	transport.potassium	nearly identical (1150) AT1G70300 | Symbols: KUP6 | KUP6; potassium ion transmembrane transporter | chr1:26477993-26481233 REVERSEhighly similar to ( 967) HAK10_ORYSA Potassium transporter 10 (OsHAK10) - Oryza sativa (Rice)nearly identical (1026) loc_os02g49760 12002.m33855 protein potassium transporter 8, putative, expressedK_trans Kup trkD genomic_reference:SL2.40ch05 gene_region:553397-558860 …
Solyc02g032580.1.1	30.923	-1.57152	0.367704	1.92106e-05	0.00157278			Solyc11g070060.1.1	230.671	-0.656323	0.130331	4.75777e-07	3.93143e-05			Solyc05g006020.2		Solycc05g006020.2.1 Nucleobase ascorbate transporter (AHRD V1 **-* B9HJR9_POPTR); contains Interpro domain(s) IPR006043 Xanthine/uracil/vitamin C permease		AT1G60030.1	nucleobase-ascorbate transporter 7 (NAT7); FUNCTIONS IN: transmembrane transporter activity; INVOLVED IN: transport, transmembrane transport; LOCATED IN: plasma membrane, membrane; EXPRESSED IN: 8 plant structures; EXPRESSED DURING: C globular stage, petal differentiation and expansion stage; CONTAINS InterPro DOMAIN/s: Xanthine/uracil/vitamin C permease (InterPro:IPR006043); BEST Arabidopsis tha…	protein_coding	NUCLEOBASE-ASCORBATE TRANSPORTER 7 (NAT7)	NUCLEOBASE-ASCORBATE TRANSPORTER 7 (NAT7);ARABIDOPSIS NUCLEOBASE-ASCORBATE TRANSPORTER 7 (ATNAT7)	0	0		solyc05g006020.2.1	34.99	transport.misc	highly similar to ( 839) AT1G60030 | Symbols: ATNAT7, NAT7 | xanthine/uracil permease family protein | chr1:22113993-22116648 REVERSEhighly similar to ( 819) loc_os08g32500 12008.m07244 protein permease, putative, expressed Xan_ur_permease UraA genomic_reference:SL2.40ch05 gene_region:754456-759784 transcript_region:SL2.40ch05:754456..759784+ go_terms:GO:0015229 functional_description:"Nucleobase…
Solyc06g073850.1.1	42.9482	1.1411	0.267465	1.98702e-05	0.00162154			Solyc06g073540.2.1	7167.99	0.492945	0.0979323	4.81549e-07	3.96622e-05			Solyc05g006050.2		Solycc05g006050.2.1 Cyclin D1 (AHRD V1 **** Q8GVE0_HELTU); contains Interpro domain(s) IPR015451 Cyclin D		AT1G70210.1	Encodes a D-type cyclin that physically interacts with CDC2A. Its expression is upregulated early during germination.	protein_coding	CYCLIN D1;1 (CYCD1;1)	(ATCYCD1;1);CYCLIN D1;1 (CYCD1;1)	0	0		solyc05g006050.2.1	31.3	cell.cycle	moderately similar to ( 346) AT1G70210 | Symbols: CYCD1;1 | CYCD1;1 (CYCLIN D1;1); cyclin-dependent protein kinase regulator | chr1:26440015-26441980 FORWARDmoderately similar to ( 223) loc_os09g21450 12009.m05352 protein cyclin delta-2, putative, expressed Cyclin_N genomic_reference:SL2.40ch05 gene_region:786643-789497 transcript_region:SL2.40ch05:786643..789497- go_terms:GO:0005515,GO:0016538 f…
Solyc03g058930.2.1	103.63	0.732515	0.171806	2.0114e-05	0.00162684			Solyc05g013370.1.1	29.152	-1.4667	0.291425	4.83253e-07	3.96737e-05			Solyc05g006490.2		Solycc05g006490.2.1 F3I6.9 protein (AHRD V1 *-*- O48683_ARATH)		AT1G24160.1	unknown protein; BEST Arabidopsis thaliana protein match is: unknown protein (TAIR:AT1G70100.3); Has 5230 Blast hits to 4162 proteins in 477 species: Archae - 30; Bacteria - 540; Metazoa - 2022; Fungi - 429; Plants - 280; Viruses - 32; Other Eukaryotes - 1897 (source: NCBI BLink).	protein_coding	0	0	0	0		solyc05g006490.2.1	35.2	not assigned.unknown	very weakly similar to (94.7) AT1G24160 | Symbols: | unknown protein | chr1:8553669-8555830 REVERSE genomic_reference:SL2.40ch05 gene_region:1112454-1117445 transcript_region:SL2.40ch05:1112454..1117445- functional_description:"F3I6.9 protein (AHRD V1 *-*- O48683_ARATH)"
Solyc03g083590.2.1	195.085	-0.763032	0.17897	2.01281e-05	0.00162684			Solyc03g111430.1.1	7.60221	-1.66968	0.331822	4.85794e-07	3.97536e-05			Solyc05g006510.1		Solycc05g006510.1.1 Glycosyltransferase family GT8 protein (AHRD V1 ***- D0ECQ6_POPDE); contains Interpro domain(s) IPR002495 Glycosyl transferase, family 8		AT1G70090.1	Encodes a protein with putative galacturonosyltransferase activity.	protein_coding	GLUCOSYL TRANSFERASE FAMILY 8 (LGT8)	GLUCOSYL TRANSFERASE FAMILY 8 (LGT8);GALACTURONOSYLTRANSFERASE-LIKE 9 (GATL9)	0	0		solyc05g006510.1.1	26.2	misc.UDP glucosyl and glucoronyl transferases	highly similar to ( 535) AT1G70090 | Symbols: GATL9, LGT8 | LGT8 (GLUCOSYL TRANSFERASE FAMILY 8); polygalacturonate 4-alpha-galacturonosyltransferase/ transferase, transferring glycosyl groups / transferase, transferring hexosyl groups | chr1:26400927-26402099 FORWARDmoderately similar to ( 417) loc_os02g50600 12002.m10094 protein transferase, transferring glycosyl groups, putative, expressedGlyc…
Solyc05g006880.1.1	191.512	0.650004	0.15242	2.00291e-05	0.00162684			Solyc01g095690.2.1	132.616	0.81434	0.161944	4.9423e-07	4.03139e-05			Solyc05g006520.2		Solycc05g006520.2.1 Pyruvate dehydrogenase E1 component alpha subunit (AHRD V1 ***- B6TMS5_MAIZE); contains Interpro domain(s) IPR017597 Pyruvate dehydrogenase (acetyl-transferring) E1 component, alpha subunit, subgroup y		AT1G59900.1	encodes the e1 alpha subunit of the pyruvate dehydrogenase complex (PDC)	protein_coding	PYRUVATE DEHYDROGENASE COMPLEX E1 ALPHA SUBUNIT (E1 ALPHA)	PYRUVATE DEHYDROGENASE COMPLEX E1 ALPHA SUBUNIT (E1 ALPHA);PYRUVATE DEHYDROGENASE COMPLEX E1 ALPHA SUBUNIT (AT-E1 ALPHA)	0	0		solyc05g006520.2.1	8.1.1.1	TCA / org. transformation.TCA.pyruvate DH.E1	highly similar to ( 650) AT1G59900 | Symbols: AT-E1 ALPHA | AT-E1 ALPHA; oxidoreductase, acting on the aldehyde or oxo group of donors, disulfide as acceptor / pyruvate dehydrogenase (acetyl-transferring) | chr1:22051368-22053660 FORWARDhighly similar to ( 794) ODPA_SOLTU Pyruvate dehydrogenase E1 component subunit alpha, mitochondrial precursor (EC 1.2.4.1) (PDHE1-A) - Solanum tuberosum (Potato)…
Solyc06g084210.2.1	2546.3	-0.547485	0.128592	2.06684e-05	0.00166519			Solyc02g078590.1.1	141.76	-0.782707	0.155987	5.2278e-07	4.2506e-05			Solyc05g006640.2		Solycc05g006640.2.1 Phospholipid-transporting ATPase (AHRD V1 **** C1GDL1_PARBD); contains Interpro domain(s) IPR006539 ATPase, P-type, phospholipid-translocating, flippase		AT1G59820.1	Encodes a phospholipid translocase. Involved in secretory vesicle formation from trans-Golgi in peripheral columella cells at the root tip. Mutants have short primary roots and grow slower.	protein_coding	AMINOPHOSPHOLIPID ATPASE 3 (ALA3)	AMINOPHOSPHOLIPID ATPASE 3 (ALA3)	0	0		solyc05g006640.2.1	34.1	transport.p- and v-ATPases	nearly identical (1910) AT1G59820 | Symbols: ALA3 | ALA3 (Aminophospholipid ATPase3); ATPase, coupled to transmembrane movement of ions, phosphorylative mechanism / phospholipid transporter | chr1:22011599-22020023 FORWARDvery weakly similar to (87.0) ACA2_ORYSA Calcium-transporting ATPase 2, plasma membrane-type (EC 3.6.3.8) (Ca(2+)-ATPase isoform 2) - Oryza sativa (Rice)highly similar to ( 974)…
Solyc11g071780.1.1	12.9814	-1.45372	0.341576	2.08185e-05	0.00167195			Solyc12g015690.1.1	443.446	-0.828089	0.165111	5.29355e-07	4.29031e-05			Solyc05g006830.2		Solycc05g006830.2.1 Thioredoxin H (AHRD V1 ***- Q4U0W0_NICAL); contains Interpro domain(s) IPR015467 Thioredoxin, core		AT5G39950.1	encodes a cytosolic thioredoxin that reduces disulfide bridges of target proteins by the reversible formation of a disulfide bridge between two neighboring Cys residues present in the active site. Thioredoxins have been found to regulate a variety of biological reactions in prokaryotic and eukaryotic cells.	protein_coding	THIOREDOXIN 2 (TRX2)	THIOREDOXIN 2 (ATTRX2);ARABIDOPSIS THIOREDOXIN H2 (ATH2);THIOREDOXIN 2 (TRX2);THIOREDOXIN H2 (TRXH2); (ATTRXH2)	0	0		solyc05g006830.2.1	21.1	redox.thioredoxin	weakly similar to ( 124) AT5G39950 | Symbols: ATTRX2, ATH2, ATTRXH2, TRXH2 | ATTRX2 (THIOREDOXIN 2); oxidoreductase, acting on sulfur group of donors, disulfide as acceptor | chr5:15990885-15991881 REVERSEweakly similar to ( 101) TRXH2_BRANA Thioredoxin H-type 2 (TRX-H-2) - Brassica napus (Rape)weakly similar to ( 113) loc_os07g09310 12007.m29090 protein thioredoxin H-type, putative, expressed TR…
Solyc01g081450.2.1	356.771	-0.81924	0.192626	2.10918e-05	0.00168855			Solyc01g105800.2.1	165.316	-0.963533	0.192197	5.35166e-07	4.3236e-05			Solyc05g006870.2		Solycc05g006870.2.1 Thioredoxin H (AHRD V1 ***- Q4U0W0_NICAL); contains Interpro domain(s) IPR015467 Thioredoxin, core		AT5G39950.1	encodes a cytosolic thioredoxin that reduces disulfide bridges of target proteins by the reversible formation of a disulfide bridge between two neighboring Cys residues present in the active site. Thioredoxins have been found to regulate a variety of biological reactions in prokaryotic and eukaryotic cells.	protein_coding	THIOREDOXIN 2 (TRX2)	THIOREDOXIN 2 (ATTRX2);ARABIDOPSIS THIOREDOXIN H2 (ATH2);THIOREDOXIN 2 (TRX2);THIOREDOXIN H2 (TRXH2); (ATTRXH2)	0	0		solyc05g006870.2.1	21.1	redox.thioredoxin	weakly similar to ( 117) AT5G39950 | Symbols: ATTRX2, ATH2, ATTRXH2, TRXH2 | ATTRX2 (THIOREDOXIN 2); oxidoreductase, acting on sulfur group of donors, disulfide as acceptor | chr5:15990885-15991881 REVERSEvery weakly similar to (99.4) TRXH2_BRANA Thioredoxin H-type 2 (TRX-H-2) - Brassica napus (Rape)weakly similar to ( 112) loc_os07g09310 12007.m29090 protein thioredoxin H-type, putative, express…
Solyc01g008220.2.1	57.3925	0.964403	0.226879	2.13076e-05	0.00170044			Solyc07g007760.2.1	1694.37	0.464679	0.0927449	5.43483e-07	4.37685e-05			Solyc05g007490.2		Solycc05g007490.2.1 Dehydration-responsive family protein (AHRD V1 ***- D7KPN7_ARALY); contains Interpro domain(s) IPR004159 Protein of unknown function DUF248, methyltransferase putative		AT1G26850.1	S-adenosyl-L-methionine-dependent methyltransferases superfamily protein; LOCATED IN: Golgi apparatus, membrane; EXPRESSED IN: 25 plant structures; EXPRESSED DURING: 15 growth stages; CONTAINS InterPro DOMAIN/s: Protein of unknown function DUF248, methyltransferase putative (InterPro:IPR004159); BEST Arabidopsis thaliana protein match is: S-adenosyl-L-methionine-dependent methyltransferases super…	protein_coding	0	0	0	0		solyc05g007490.2.1	20.2.3	stress.abiotic.drought/salt	nearly identical (1019) AT1G26850 | Symbols: | dehydration-responsive family protein | chr1:9301146-9303432 REVERSEhighly similar to ( 964) loc_os09g24900 12009.m22086 protein ankyrin protein kinase-like, putative, expressedDUF248 genomic_reference:SL2.40ch05 gene_region:2047102-2053065 transcript_region:SL2.40ch05:2047102..2053065- functional_description:"Dehydration-responsive family protein (A…
Solyc03g098300.1.1	62.1459	-1.17611	0.276961	2.17154e-05	0.00172754			Solyc11g012700.1.1	792.164	-0.52148	0.104184	5.57461e-07	4.47521e-05			Solyc05g007800.2		Solycc05g007800.2.1 Negatively light-regulated protein (AHRD V1 *-*- Q9ZTG1_VERFO); contains Interpro domain(s) IPR012482 Lg106-like		AT1G69510.1	cAMP-regulated phosphoprotein 19-related protein; CONTAINS InterPro DOMAIN/s: cAMP-regulated phosphoprotein/endosulphine conserved region (InterPro:IPR006760); BEST Arabidopsis thaliana protein match is: cAMP-regulated phosphoprotein 19-related protein (TAIR:AT5G64130.1); Has 157 Blast hits to 157 proteins in 21 species: Archae - 0; Bacteria - 0; Metazoa - 0; Fungi - 0; Plants - 157; Viruses - 0;…	protein_coding	0	0	0	0		solyc05g007800.2.1	35.2	not assigned.unknown	Lg106 genomic_reference:SL2.40ch05 gene_region:2242445-2245811 transcript_region:SL2.40ch05:2242445..2245811+ functional_description:"Negatively light-regulated protein (AHRD V1 *-*- Q9ZTG1_VERFO); contains Interpro domain(s) IPR012482 Lg106-like "
Solyc03g114350.1.1	50.3633	-1.3713	0.323439	2.23782e-05	0.00177444			Solyc01g095520.2.1	24.1761	-1.53596	0.30722	5.7465e-07	4.59865e-05			Solyc05g007890.2		Solycc05g007890.2.1 Myb family transcription factor-like (AHRD V1 *--* Q6H510_ORYSJ); contains Interpro domain(s) IPR006447 Myb-like DNA-binding region, SHAQKYF class		AT1G69580.2	Homeodomain-like superfamily protein; CONTAINS InterPro DOMAIN/s: Homeodomain-like (InterPro:IPR009057), Myb, DNA-binding (InterPro:IPR014778), Myb-like DNA-binding domain, SHAQKYF class (InterPro:IPR006447), Homeodomain-related (InterPro:IPR012287); BEST Arabidopsis thaliana protein match is: Homeodomain-like superfamily protein (TAIR:AT3G04030.3); Has 1687 Blast hits to 1671 proteins in 68 spec…	protein_coding	0	0	0	0		solyc05g007890.2.1	27.3.20	RNA.regulation of transcription.G2-like transcription factor family, GARP	moderately similar to ( 208) AT1G69580 | Symbols: | transcription factor | chr1:26172127-26173612 FORWARDweakly similar to ( 183) loc_os03g20900 12003.m07498 protein transfactor-like, putative, expressed genomic_reference:SL2.40ch05 gene_region:2340432-2342446 transcript_region:SL2.40ch05:2340432..2342446+ go_terms:GO:0003700 functional_description:"Myb family transcription factor-like (AHRD V1 *…
Solyc07g055730.2.1	17.1227	-1.56618	0.369464	2.24452e-05	0.00177444			Solyc10g008150.1.1	15.1144	-1.56725	0.313978	5.98846e-07	4.77721e-05			Solyc05g009860.1		Solycc05g009860.1.1 Leucoanthocyanidin reductase 1 (AHRD V1 *-*- Q3KN76_9ROSI); contains Interpro domain(s) IPR016040 NAD(P)-binding domain		AT1G75280.1	isoflavone reductase, putative, identical to SP:P52577 Isoflavone reductase homolog P3 (EC 1.3.1.-) {Arabidopsis thaliana}; contains Pfam profile PF02716: isoflavone reductase. Involved in response to oxidative stress.	protein_coding	0	0	0	0		solyc05g009860.1.1	35.2	not assigned.unknown	evidence_code:10F0H1E1IEG genomic_reference:SL2.40ch05 gene_region:4073257-4073526 transcript_region:SL2.40ch05:4073257..4073526+ go_terms:GO:0008152 functional_description:"Leucoanthocyanidin reductase 1 (AHRD V1 *-*- Q3KN76_9ROSI); contains Interpro domain(s) IPR016040 NAD(P)-binding domain "
Solyc10g050970.1.1	7.11185	1.5616	0.368513	2.25941e-05	0.00178064			Solyc03g096380.2.1	768.203	-0.576193	0.115477	6.04765e-07	4.80931e-05			Solyc05g010540.2		Solycc05g010540.2.1 F-box domain containing protein (AHRD V1 ***- Q2QXK7_ORYSJ); contains Interpro domain(s) IPR005174 Protein of unknown function DUF295		AT2G17030.1	CONTAINS InterPro DOMAIN/s: F-box domain, cyclin-like (InterPro:IPR001810), Protein of unknown function DUF295 (InterPro:IPR005174); BEST Arabidopsis thaliana protein match is: F-box family protein with a domain of unknown function (DUF295) (TAIR:AT2G17036.1); Has 414 Blast hits to 409 proteins in 12 species: Archae - 0; Bacteria - 0; Metazoa - 0; Fungi - 0; Plants - 414; Viruses - 0; Other Eukar…	protein_coding	0	0	0	0		solyc05g010540.2.1	35.2	not assigned.unknown	genomic_reference:SL2.40ch05 gene_region:4751777-4753142 transcript_region:SL2.40ch05:4751777..4753142- functional_description:"F-box domain containing protein (AHRD V1 ***- Q2QXK7_ORYSJ); contains Interpro domain(s) IPR005174 Protein of unknown function DUF295 "
Solyc03g026340.2.1	1421.21	0.356601	0.0842288	2.29864e-05	0.00180593			Solyc03g097230.1.1	150.545	-0.733805	0.147097	6.08223e-07	4.82169e-05			Solyc05g011920.2		Solycc05g011920.2.1 ACT domain-containing protein (AHRD V1 **-- D7M3X3_ARALY); contains Interpro domain(s) IPR002912 Amino acid-binding ACT		AT1G69040.2	ACT-domain containing protein involved in feedback regulation of amino acid metabolism	protein_coding	ACT DOMAIN REPEAT 4 (ACR4)	ACT DOMAIN REPEAT 4 (ACR4)	0	0		solyc05g011920.2.1	13.99	amino acid metabolism.misc	highly similar to ( 676) AT1G69040 | Symbols: ACR4 | ACR4 (ACT REPEAT 4); amino acid binding | chr1:25957843-25960079 FORWARDhighly similar to ( 619) loc_os03g29980 12003.m34884 protein ACR4, putative, expressedACT_ACR_3 ACT_ACR_2 ACT_ACR_1 ACT_ACR_4 genomic_reference:SL2.40ch05 gene_region:5153637-5156871 transcript_region:SL2.40ch05:5153637..5156871+ go_terms:GO:0008152 functional_description:"…
Solyc01g009190.1.1	574.057	0.606152	0.143218	2.31237e-05	0.00181109			Solyc12g008650.1.1	108.285	1.31024	0.262944	6.26196e-07	4.94871e-05			Solyc05g013370.1		Solycc05g013370.1.1 Unknown Protein (AHRD V1); contains Interpro domain(s) IPR002100 Transcription factor, MADS-box		AT3G18650.1	AGAMOUS-like 103 (AGL103); FUNCTIONS IN: sequence-specific DNA binding transcription factor activity; INVOLVED IN: regulation of transcription, DNA-dependent; LOCATED IN: nucleus, chloroplast; EXPRESSED IN: central cell; CONTAINS InterPro DOMAIN/s: Transcription factor, MADS-box (InterPro:IPR002100); BEST Arabidopsis thaliana protein match is: AGAMOUS-like 52 (TAIR:AT4G11250.1); Has 3468 Blast hi…	protein_coding	AGAMOUS-LIKE 103 (agl103)	AGAMOUS-LIKE 103 (agl103)	0	0		solyc05g013370.1.1	27.3.24	RNA.regulation of transcription.MADS box transcription factor family	evidence_code:10F0H0E0IEG genomic_reference:SL2.40ch05 gene_region:6447254-6447952 transcript_region:SL2.40ch05:6447254..6447952+ go_terms:GO:0005634 functional_description:"Unknown Protein (AHRD V1); contains Interpro domain(s) IPR002100 Transcription factor, MADS-box "
Solyc01g105880.2.1	21.5716	-1.42901	0.337761	2.32818e-05	0.00181226			Solyc05g011920.2.1	480.031	-0.515147	0.103444	6.36035e-07	5.01085e-05			Solyc05g013630.1		Solycc05g013630.1.1 Unknown protein (Fragment) (AHRD V1 ***- Q43520_SOLLC)		#N/A	#N/A	#N/A	#N/A	#N/A	#N/A	#N/A		solyc05g013630.1.1	35.2	not assigned.unknown	evidence_code:10F1H0E1IEG genomic_reference:SL2.40ch05 gene_region:6934325-6934771 transcript_region:SL2.40ch05:6934325..6934771+ functional_description:"Unknown protein (Fragment) (AHRD V1 ***- Q43520_SOLLC)"
Solyc04g072420.1.1	33.3414	-1.41665	0.334826	2.32638e-05	0.00181226			Solyc12g005310.1.1	82.1427	1.12925	0.227063	6.58294e-07	5.17015e-05			Solyc05g013690.2		Solycc05g013690.2.1 GDSL esterase/lipase At3g26430 (AHRD V1 ***- GDL53_ARATH); contains Interpro domain(s) IPR001087 Lipase, GDSL		AT3G26430.1	GDSL-like Lipase/Acylhydrolase superfamily protein; FUNCTIONS IN: hydrolase activity, acting on ester bonds, carboxylesterase activity; INVOLVED IN: lipid metabolic process; LOCATED IN: endomembrane system; EXPRESSED IN: guard cell; CONTAINS InterPro DOMAIN/s: Lipase, GDSL (InterPro:IPR001087); BEST Arabidopsis thaliana protein match is: alpha-fucosidase 1 (TAIR:AT1G67830.1); Has 3218 Blast hits …	protein_coding	0	0	0	0		solyc05g013690.2.1	26.28	misc.GDSL-motif lipase	highly similar to ( 514) AT3G26430 | Symbols: | GDSL-motif lipase/hydrolase family protein | chr3:9674419-9675889 FORWARDmoderately similar to ( 418) EST_HEVBR Esterase precursor (EC 3.1.1.-) (Early nodule-specific protein homolog) (Latex allergen Hev b 13) - Hevea brasiliensis (Para rubber tree)moderately similar to ( 467) loc_os07g39750 12007.m079815 protein alpha-L-fucosidase 2 precursor, puta…
Solyc05g009860.1.1	12.6554	-1.57964	0.373772	2.37661e-05	0.00184057			Solyc11g069270.1.1	2450.86	-0.492467	0.0991298	6.76809e-07	5.29916e-05			Solyc05g013850.2		Solycc05g013850.2.1 Sieve element-occluding protein 3 (AHRD V1 **-- B5THF7_MEDTR)		AT3G01680.1	Encodes a protein localized to phloem filaments that is required for phloem filament formation.	protein_coding	SIEVE-ELEMENT-OCCLUSION-RELATED 1 (SEOR1)	SIEVE-ELEMENT-OCCLUSION-RELATED 1 (SEOR1);ARABIDOPSIS THALIANA SIEVE ELEMENT OCCLUSION-RELATED 1 (ATSEOR1);SIEVE ELEMENT OCCLUSION B (SEOB)	0	0		solyc05g013850.2.1	35.2	not assigned.unknown	moderately similar to ( 468) AT3G01680 | Symbols: | unknown protein | chr3:252033-255246 FORWARD genomic_reference:SL2.40ch05 gene_region:7237101-7240446 transcript_region:SL2.40ch05:7237101..7240446- functional_description:"Sieve element-occluding protein 3 (AHRD V1 **-- B5THF7_MEDTR)"
Solyc06g068990.2.1	264.899	-0.786289	0.186061	2.3791e-05	0.00184057			Solyc04g078720.1.1	22.6013	-1.44515	0.29096	6.80509e-07	5.31174e-05			Solyc05g013870.2		Solycc05g013870.2.1 Sieve element-occluding protein 3 (AHRD V1 **-- B5THF7_MEDTR)		AT3G01680.1	Encodes a protein localized to phloem filaments that is required for phloem filament formation.	protein_coding	SIEVE-ELEMENT-OCCLUSION-RELATED 1 (SEOR1)	SIEVE-ELEMENT-OCCLUSION-RELATED 1 (SEOR1);ARABIDOPSIS THALIANA SIEVE ELEMENT OCCLUSION-RELATED 1 (ATSEOR1);SIEVE ELEMENT OCCLUSION B (SEOB)	0	0		solyc05g013870.2.1	35.2	not assigned.unknown	moderately similar to ( 476) AT3G01680 | Symbols: | unknown protein | chr3:252033-255246 FORWARD genomic_reference:SL2.40ch05 gene_region:7268441-7271869 transcript_region:SL2.40ch05:7268441..7271869+ functional_description:"Sieve element-occluding protein 3 (AHRD V1 **-- B5THF7_MEDTR)"
Solyc02g087770.2.1	1357.22	0.37676	0.0891686	2.38665e-05	0.00184078			Solyc08g077530.2.1	361.235	0.942491	0.189802	6.84685e-07	5.32794e-05			Solyc05g014140.1		Solycc05g014140.1.1 B-keto acyl reductase (Fragment) (AHRD V1 ***- O24480_ALLPO)		AT1G24470.1	Encodes one of the two Arabidopsis homologues to YBR159w encoding a S. cerevisiae beta-ketoacyl reductase (KCR), which catalyzes the first reduction during VLCFA (very long chain fatty acids, >18 carbon) elongation: KCR1 (At1g67730), KCR2 (At1g24470). Complementation of the yeast ybr159Delta mutant demonstrated that the two KCR proteins are divergent and that only AtKCR1 can restore heterologous …	protein_coding	BETA-KETOACYL REDUCTASE 2 (KCR2)	(ATKCR2);BETA-KETOACYL REDUCTASE 2 (KCR2)	0	0		solyc05g014140.1.1	26.22	misc.short chain dehydrogenase/reductase (SDR)	very weakly similar to (88.2) AT1G24470 | Symbols: KCR2 | short-chain dehydrogenase/reductase (SDR) family protein | chr1:8674056-8676277 FORWARD evidence_code:10F0H1E0IEG genomic_reference:SL2.40ch05 gene_region:7832285-7832500 transcript_region:SL2.40ch05:7832285..7832500- functional_description:"B-keto acyl reductase (Fragment) (AHRD V1 ***- O24480_ALLPO)"
Solyc06g074710.1.1	42.5837	-1.32147	0.312864	2.40249e-05	0.00184736			Solyc02g081390.2.1	536.852	-0.647224	0.130373	6.89127e-07	5.34611e-05			Solyc05g014560.2		Solycc05g014560.2.1 3-oxoacyl-reductase (AHRD V1 ***- B6THT6_MAIZE); contains Interpro domain(s) IPR011284 3-oxoacyl-(acyl-carrier-protein) reductase		AT1G24360.1	NAD(P)-binding Rossmann-fold superfamily protein; FUNCTIONS IN: 3-oxoacyl-[acyl-carrier-protein] reductase activity, copper ion binding; INVOLVED IN: oxidation reduction, metabolic process, fatty acid biosynthetic process; LOCATED IN: chloroplast stroma, chloroplast, chloroplast envelope; EXPRESSED IN: 24 plant structures; EXPRESSED DURING: 14 growth stages; CONTAINS InterPro DOMAIN/s: 3-oxoacyl-…	protein_coding	0	0	0	0		solyc05g014560.2.1	26.22	misc.short chain dehydrogenase/reductase (SDR)	moderately similar to ( 354) AT1G24360 | Symbols: | 3-oxoacyl-(acyl-carrier protein) reductase, chloroplast / 3-ketoacyl-acyl carrier protein reductase | chr1:8640820-8643283 FORWARDmoderately similar to ( 372) FABG1_BRANA 3-oxoacyl-[acyl-carrier-protein] reductase 1, chloroplast precursor (EC 1.1.1.100) (3-ketoacyl-acyl carrier protein reductase 1) (Beta-keto acyl-carrier protein reductase 1) - …
Solyc01g103650.2.1	124.308	-0.888211	0.210391	2.42461e-05	0.00185872			Solyc02g085870.2.1	1471.05	-0.465678	0.0938216	6.92548e-07	5.35627e-05			Solyc05g015450.1		Solycc05g015450.1.1 Unknown Protein (AHRD V1)		#N/A	#N/A	#N/A	#N/A	#N/A	#N/A	#N/A		solyc05g015450.1.1	35.2	not assigned.unknown	evidence_code:10F0H0E0IEG genomic_reference:SL2.40ch05 gene_region:10569203-10569519 transcript_region:SL2.40ch05:10569203..10569519+ functional_description:"Unknown Protein (AHRD V1)"
Solyc12g099630.1.1	78.1234	-1.0108	0.239549	2.44752e-05	0.00187062			Solyc07g048110.2.1	159.516	-0.670805	0.135245	7.05213e-07	5.43764e-05			Solyc05g017760.2		Solycc05g017760.2.1 Acetyl-CoA C-acetyltransferase (AHRD V1 **** D9U856_9LAMI); contains Interpro domain(s) IPR002155 Thiolase		AT5G48230.2	Encodes an acetoacetyl-CoA thiolase that generates the bulk of the acetoacetyl-CoA precursor needed for the cytosolic localized, mevalonate-derived isoprenoids biosynthetic pathway. Loss-of-function mutants are embryo lethal.	protein_coding	ACETOACETYL-COA THIOLASE 2 (ACAT2)	ACETOACETYL-COA THIOLASE 2 (AACT2);ACETOACETYL-COA THIOLASE 2 (ACAT2);EMBRYO DEFECTIVE 1276 (EMB1276)	0	0		solyc05g017760.2.1	16.1.2.1	secondary metabolism.isoprenoids.mevalonate pathway.acetyl-CoA C-acyltransferase	highly similar to ( 588) AT5G48230 | Symbols: EMB1276, ACAT2 | ACAT2 (ACETOACETYL-COA THIOLASE 2); acetyl-CoA C-acetyltransferase/ catalytic | chr5:19552570-19555030 REVERSEhighly similar to ( 544) loc_os09g07830 12009.m059940 protein acetyl-CoA acetyltransferase, cytosolic 1, putative, expressed thiolase PRK08235 PRK06954 PRK07800 PRK05790 PRK05656 PRK06845 PRK07025 PRK07491 PRK07124 PRK09051 Th…
Solyc02g062670.2.1	236.49	-0.535397	0.127066	2.51384e-05	0.00191551			Solyc02g092050.2.1	677.213	0.401103	0.0809785	7.30005e-07	5.61175e-05			Solyc05g018230.2		Solycc05g018230.2.1 High-affinity glucose transporter (AHRD V1 *-** HGT1_KLULA); contains Interpro domain(s) IPR003663 Sugar/inositol transporter		AT1G77210.1	AtSTP14 belongs to the family of sugar transport proteins (AtSTPs)in volved in monosaccharide transport. Heterologous expression in yeast revealed that AtSTP14 is the transporter specifc for galactose and does not transport other monosaccharides such as glucose or fructose.	protein_coding	SUGAR TRANSPORT PROTEIN 14 (STP14)	SUGAR TRANSPORT PROTEIN 14 (AtSTP14);SUGAR TRANSPORT PROTEIN 14 (STP14)	0	0		solyc05g018230.2.1	34.2	transport.sugars	moderately similar to ( 340) AT1G77210 | Symbols: | sugar transporter, putative | chr1:29009036-29010980 REVERSEmoderately similar to ( 323) HEX6_RICCO Hexose carrier protein HEX6 - Ricinus communis (Castor bean)moderately similar to ( 338) loc_os07g03910 12007.m04861 protein hexose carrier protein HEX6, putative, expressed Sugar_tr xylE genomic_reference:SL2.40ch05 gene_region:20267103-20269235 …
Solyc04g053000.1.1	5.17556	-1.57238	0.373238	2.52226e-05	0.00191616			Solyc04g082880.2.1	682.703	-0.625767	0.126354	7.32699e-07	5.61544e-05			Solyc05g024160.2		Solycc05g024160.2.1 Pyruvate dehydrogenase E1 component subunit beta (AHRD V1 **-* B6T6H3_MAIZE); contains Interpro domain(s) IPR005475 Transketolase, central region		AT5G50850.1	MACCI-BOU (MAB1); FUNCTIONS IN: pyruvate dehydrogenase (acetyl-transferring) activity, catalytic activity; INVOLVED IN: defense response to bacterium; LOCATED IN: mitochondrion, nucleolus, plasma membrane; EXPRESSED IN: 25 plant structures; EXPRESSED DURING: 17 growth stages; CONTAINS InterPro DOMAIN/s: Transketolase, C-terminal (InterPro:IPR005476), Transketolase-like, C-terminal (InterPro:IPR01…	protein_coding	MACCI-BOU (MAB1)	MACCI-BOU (MAB1)	0	0		solyc05g024160.2.1	8.1.1.1	TCA / org. transformation.TCA.pyruvate DH.E1	highly similar to ( 553) AT5G50850 | Symbols: MAB1 | MAB1 (MACCI-BOU); catalytic/ pyruvate dehydrogenase (acetyl-transferring) | chr5:20689671-20692976 FORWARDhighly similar to ( 547) ODPB_PEA Pyruvate dehydrogenase E1 component subunit beta, mitochondrial precursor (EC 1.2.4.1) (PDHE1-B) - Pisum sativum (Garden pea)highly similar to ( 566) loc_os08g42410 12008.m080219 protein pyruvate dehydrogen…
Solyc10g038080.1.1	226.237	-0.680481	0.161683	2.568e-05	0.00193926			Solyc06g074710.1.1	43.9	-1.421	0.287162	7.48183e-07	5.71684e-05			Solyc05g045670.2		Solycc05g045670.2.1 Glucose-6-phosphate/phosphate translocator 2 (AHRD V1 **** Q84Y17_SOLTU); contains Interpro domain(s) IPR004696 Tpt phosphate/phosphoenolpyruvate translocator		AT1G61800.1	glucose6-Phosphate/phosphate transporter 2. Expression is upregulated in the shoot of cax1/cax3 mutant.	protein_coding	GLUCOSE-6-PHOSPHATE/PHOSPHATE TRANSLOCATOR 2 (GPT2)	GLUCOSE-6-PHOSPHATE/PHOSPHATE TRANSLOCATOR 2 (GPT2);ARABIDOPSIS GLUCOSE-6-PHOSPHATE/PHOSPHATE TRANSLOCATOR 2 (ATGPT2)	0	0		solyc05g045670.2.1	34.8	transport.metabolite transporters at the envelope membrane	moderately similar to ( 435) AT1G61800 | Symbols: GPT2 | GPT2; antiporter/ glucose-6-phosphate transmembrane transporter | chr1:22824527-22826459 FORWARDweakly similar to ( 194) TPT_PEA Triose phosphate/phosphate translocator, chloroplast precursor (cTPT) (p36) (E30) - Pisum sativum (Garden pea)moderately similar to ( 411) loc_os08g08840 12008.m080099 protein glucose-6-phosphate/phosphate translo…
Solyc10g081560.1.1	8.61809	-1.54087	0.36609	2.56531e-05	0.00193926			Solyc01g014840.2.1	56.0074	0.992289	0.201295	8.2426e-07	6.27923e-05			Solyc05g046300.2		Solycc05g046300.2.1 Ethanolamine-phosphate cytidylyltransferase (AHRD V1 **** C5DB57_VITVI); contains Interpro domain(s) IPR004820 Cytidylyltransferase		AT2G38670.1	Encodes a mitochondrial ethanolamine-phosphate cytidylyltransferase, involved in phosphatidylethanolamine (PE) biosynthesis.	protein_coding	PHOSPHORYLETHANOLAMINE CYTIDYLYLTRANSFERASE 1 (PECT1)	PHOSPHORYLETHANOLAMINE CYTIDYLYLTRANSFERASE 1 (PECT1)	0	0		solyc05g046300.2.1	11.3.6	lipid metabolism.Phospholipid synthesis.choline-phosphate cytidylyltransferase	highly similar to ( 508) AT2G38670 | Symbols: PECT1 | PECT1 (PHOSPHORYLETHANOLAMINE CYTIDYLYLTRANSFERASE 1); ethanolamine-phosphate cytidylyltransferase | chr2:16168979-16171680 FORWARDhighly similar to ( 545) loc_os08g12830 12008.m05410 protein ethanolamine-phosphate cytidylyltransferase, putative, expressed ECT CCT cytidylyltransferase TagD cytidylyltransferase_like PRK11316 genomic_reference:S…
Solyc07g043580.2.1	327.612	0.536766	0.127608	2.59518e-05	0.00195395			Solyc03g036470.1.1	169.708	0.788442	0.160046	8.37752e-07	6.36291e-05			Solyc05g046360.2		Solycc05g046360.2.1 Cell differentiation protein rcd1 (AHRD V1 ***- B6TTL6_MAIZE); contains Interpro domain(s) IPR007216 Cell differentiation, Rcd1-like		AT3G20800.1	Cell differentiation, Rcd1-like protein; CONTAINS InterPro DOMAIN/s: Cell differentiation, Rcd1-like (InterPro:IPR007216); BEST Arabidopsis thaliana protein match is: Cell differentiation, Rcd1-like protein (TAIR:AT5G12980.1); Has 491 Blast hits to 488 proteins in 205 species: Archae - 0; Bacteria - 0; Metazoa - 160; Fungi - 135; Plants - 110; Viruses - 0; Other Eukaryotes - 86 (source: NCBI BLin…	protein_coding	0	0	0	0		solyc05g046360.2.1	27.3.99	RNA.regulation of transcription.unclassified	weakly similar to ( 140) AT3G20800 | Symbols: | rcd1-like cell differentiation protein, putative | chr3:7271412-7273897 REVERSEweakly similar to ( 141) loc_os03g57130 12003.m10633 protein cell differentiation protein rcd1, putative, expressed Rcd1 RCD1 genomic_reference:SL2.40ch05 gene_region:57958097-57959700 transcript_region:SL2.40ch05:57958097..57959700+ go_terms:GO:0042802 functional_descrip…
Solyc03g083100.2.1	719.431	-0.640045	0.152453	2.68923e-05	0.00201876			Solyc03g120090.1.1	536.65	-0.745874	0.15153	8.55432e-07	6.46202e-05			Solyc05g047460.2		Solycc05g047460.2.1 Auxin response factor 19 (AHRD V1 ***- D9IA29_SOLLC); contains Interpro domain(s) IPR010525 Auxin response factor		AT1G19220.1	Encodes an auxin response factor that contains the conserved VP1-B3 DNA-binding domain at its N-terminus and the Aux/IAA-like domains III and IV present in most ARFs at its C-terminus. The protein interacts with IAA1 (yeast two hybrid) and other auxin response elements such as ER7 and ER9 (yeast one hybrid). ARF19 protein can complement many aspects of the arf7 mutant phenotype and , together wit…	protein_coding	AUXIN RESPONSE FACTOR 19 (ARF19)	AUXIN RESPONSE FACTOR 19 (ARF19);AUXIN RESPONSE FACTOR11 (ARF11);INDOLE-3-ACETIC ACID INDUCIBLE 22 (IAA22)	0	0		solyc05g047460.2.1	27.3.4	RNA.regulation of transcription.ARF, Auxin Response Factor family	highly similar to ( 595) AT1G19220 | Symbols: ARF19, IAA22, ARF11 | ARF19 (AUXIN RESPONSE FACTOR 19); DNA binding / transcription factor | chr1:6628395-6632779 REVERSEhighly similar to ( 607) loc_os08g40900 12008.m08069 protein auxin response factor 19, putative, expressedAuxin_resp B3 genomic_reference:SL2.40ch05 gene_region:58050744-58056799 transcript_region:SL2.40ch05:58050744..58056799- go_t…
Solyc01g028800.1.1	98.8312	-1.27738	0.304338	2.70173e-05	0.00202214			Solyc06g082350.2.1	377.318	-0.541509	0.110014	8.55897e-07	6.46202e-05			Solyc05g047590.2		Solycc05g047590.2.1 Pectinesterase (AHRD V1 ***- C0SPH5_PRUPE); contains Interpro domain(s) IPR000070 Pectinesterase, catalytic		AT2G26440.1	Plant invertase/pectin methylesterase inhibitor superfamily; FUNCTIONS IN: enzyme inhibitor activity, pectinesterase activity; INVOLVED IN: cell wall modification; LOCATED IN: endomembrane system, cell wall, plant-type cell wall; EXPRESSED IN: 20 plant structures; EXPRESSED DURING: 13 growth stages; CONTAINS InterPro DOMAIN/s: Pectinesterase, active site (InterPro:IPR018040), Pectin lyase fold/vi…	protein_coding	0	0	0	0		solyc05g047590.2.1	10.8.1	cell wall.pectin*esterases.PME	highly similar to ( 620) AT2G26440 | Symbols: | pectinesterase family protein | chr2:11247407-11249407 FORWARDmoderately similar to ( 385) PME3_CITSI Pectinesterase-3 precursor (EC 3.1.1.11) (Pectin methylesterase 3) (PE 3) - Citrus sinensis (Sweet orange)moderately similar to ( 422) loc_os06g09340 12006.m05653 protein pectinesterase U1 precursor, putative, expressedPectinesterase PemB PMEI PRK10…
Solyc02g081010.1.1	281.653	-0.555358	0.132426	2.7442e-05	0.00204787			Solyc07g043580.2.1	355.135	0.563266	0.114643	8.95949e-07	6.74435e-05			Solyc05g048780.1		Solycc05g048780.1.1 Ripening-related protein 3 (AHRD V1 **-- RIP3_ORYSJ); contains Interpro domain(s) IPR009009 Barwin-related endoglucanase		#N/A	#N/A	#N/A	#N/A	#N/A	#N/A	#N/A		solyc05g048780.1.1	33.99	development.unspecified	weakly similar to ( 171) RIP2_ORYSA Putative ripening-related protein 2 precursor - Oryza sativa (Rice)weakly similar to ( 171) loc_os02g42450 12002.m09280 protein ripening-related protein 2 precursor, putative, expressed evidence_code:10F0H1E0IEG genomic_reference:SL2.40ch05 gene_region:58585464-58586024 transcript_region:SL2.40ch05:58585464..58586024+ functional_description:"Ripening-related pr…
Solyc01g096230.2.1	226.045	-0.830362	0.198108	2.77166e-05	0.00205022			Solyc10g011960.1.1	70.915	-1.02162	0.208035	9.07019e-07	6.80747e-05			Solyc05g050090.2		Solycc05g050090.2.1 Delta-6 fatty acid desaturase (AHRD V1 **** A3QNP9_9BORA); contains Interpro domain(s) IPR001199 Cytochrome b5		AT3G61580.1	Fatty acid/sphingolipid desaturase; CONTAINS InterPro DOMAIN/s: Fatty acid desaturase, type 1 (InterPro:IPR005804), Fatty acid/sphingolipid desaturase (InterPro:IPR012171), Cytochrome b5 (InterPro:IPR001199); BEST Arabidopsis thaliana protein match is: Fatty acid/sphingolipid desaturase (TAIR:AT2G46210.1); Has 5416 Blast hits to 5306 proteins in 857 species: Archae - 2; Bacteria - 1062; Metazoa -…	protein_coding	SPHINGOID LCB DESATURASE 1 (SLD1)	(ATSLD1);SPHINGOID LCB DESATURASE 1 (SLD1)	0	0		solyc05g050090.2.1	11.8.1	lipid metabolism.'exotics' (steroids, squalene etc).sphingolipids	moderately similar to ( 412) AT3G61580 | Symbols: | delta-8 sphingolipid desaturase (SLD1) | chr3:22786253-22787602 FORWARDmoderately similar to ( 301) loc_os09g16920 12009.m04952 protein desaturase/cytochrome b5 protein, putative, expressed Delta6-FADS-like Cyt-b5 genomic_reference:SL2.40ch05 gene_region:59233533-59235028 transcript_region:SL2.40ch05:59233533..59235028+ go_terms:GO:0042284 funct…
Solyc03g026280.2.1	13.8917	1.56323	0.372937	2.76902e-05	0.00205022			Solyc03g083330.2.1	432.604	-0.793451	0.161644	9.17109e-07	6.85434e-05			Solyc05g050360.2		Solycc05g050360.2.1 Cyclic nucleotide gated channel (AHRD V1 **** A9CRE4_MALDO); contains Interpro domain(s) IPR000595 Cyclic nucleotide-binding		AT5G53130.1	member of Cyclic nucleotide gated channel family	protein_coding	CYCLIC NUCLEOTIDE GATED CHANNEL 1 (CNGC1)	CYCLIC NUCLEOTIDE-GATED CHANNEL 1 (ATCNGC1);CYCLIC NUCLEOTIDE GATED CHANNEL 1 (CNGC1)	0	0		solyc05g050360.2.1	34.22	transport.cyclic nucleotide or calcium regulated channels	highly similar to ( 720) AT5G53130 | Symbols: CNGC1, ATCNGC1 | CNGC1 (CYCLIC NUCLEOTIDE GATED CHANNEL 1); calmodulin binding / cation channel/ cyclic nucleotide binding / intracellular cyclic nucleotide activated cation channel/ inward rectifier potassium channel | chr5:21537830-21540490 REVERSEhighly similar to ( 654) loc_os06g33570 12006.m07894 protein cyclic nucleotide-gated ion channel 1, put…
Solyc09g005910.2.1	1105.09	-0.523217	0.124805	2.76178e-05	0.00205022			Solyc10g080610.1.1	457.371	0.555465	0.113168	9.18668e-07	6.85434e-05			Solyc05g051240.1		Solycc05g051240.1.1 Aspartic proteinase nepenthesin I (AHRD V1 ***- A9ZMF9_NEPAL); contains Interpro domain(s) IPR001461 Peptidase A1		AT5G37540.1	Eukaryotic aspartyl protease family protein; FUNCTIONS IN: aspartic-type endopeptidase activity; INVOLVED IN: proteolysis; LOCATED IN: endomembrane system; EXPRESSED IN: 22 plant structures; EXPRESSED DURING: 13 growth stages; CONTAINS InterPro DOMAIN/s: Peptidase aspartic (InterPro:IPR021109), Peptidase aspartic, catalytic (InterPro:IPR009007), Peptidase A1 (InterPro:IPR001461), Peptidase aspart…	protein_coding	0	0	0	0		solyc05g051240.1.1	27.3.99	RNA.regulation of transcription.unclassified	highly similar to ( 521) AT5G37540 | Symbols: | aspartyl protease family protein | chr5:14912862-14914190 FORWARDweakly similar to ( 191) loc_os01g62630 12001.m12384 protein aspartic proteinase nepenthesin-2 precursor, putative, expressed evidence_code:10F0H1E1IEG genomic_reference:SL2.40ch05 gene_region:60666717-60668060 transcript_region:SL2.40ch05:60666717..60668060+ go_terms:GO:0008233 functi…
Solyc01g094250.2.1	47.7901	-1.0172	0.242944	2.82675e-05	0.00207881			Solyc01g111500.2.1	117.66	-0.781258	0.15923	9.27323e-07	6.89487e-05			Solyc05g051660.1		Solycc05g051660.1.1 Gibberellin receptor GID1L2 (AHRD V1 **-- B6T2M3_MAIZE); contains Interpro domain(s) IPR013094 Alpha/beta hydrolase fold-3		AT3G48690.1	Encodes a protein with carboxylesterase whose activity was tested using both pNA and 2,4-D-methyl.	protein_coding	(CXE12)	(CXE12);ARABIDOPSIS THALIANA CARBOXYESTERASE 12 (AtCXE12)	0	0		solyc05g051660.1.1	24	Biodegradation of Xenobiotics	weakly similar to ( 196) AT3G48690 | Symbols: ATCXE12, CXE12 | CXE12; carboxylesterase | chr3:18037186-18038160 REVERSEweakly similar to ( 196) loc_os09g28750 12009.m06026 protein gibberellin receptor GID1L2, putative, expressed Abhydrolase_3 Aes evidence_code:10F0H1E1IEG genomic_reference:SL2.40ch05 gene_region:61195972-61196940 transcript_region:SL2.40ch05:61195972..61196940+ go_terms:GO:000409…
Solyc04g051200.1.1	591.702	-0.531854	0.127006	2.8187e-05	0.00207881			Solyc11g069390.1.1	105.017	-0.801514	0.163374	9.29536e-07	6.89487e-05			Solyc05g051750.2		Solycc05g051750.2.1 Prosystemin (AHRD V1 ***- Q5MBK9_BETVU); contains Interpro domain(s) IPR009966 Prosystemin		#N/A	#N/A	#N/A	#N/A	#N/A	#N/A	#N/A		solyc05g051750.2.1	35.2	not assigned.unknown	Prosystemin genomic_reference:SL2.40ch05 gene_region:61277162-61281598 transcript_region:SL2.40ch05:61277162..61281598- functional_description:"Prosystemin (AHRD V1 ***- Q5MBK9_BETVU); contains Interpro domain(s) IPR009966 Prosystemin "
Solyc11g044450.1.1	232.117	-0.736058	0.175952	2.87324e-05	0.00210688			Solyc04g058180.2.1	499.446	-0.496105	0.101185	9.44043e-07	6.98206e-05			Solyc05g051780.2		Solycc05g051780.2.1 Gamma-glutamyltransferase-like protein (AHRD V1 **** Q9M0G0_ARATH); contains Interpro domain(s) IPR000101 Gamma-glutamyltranspeptidase		AT4G39640.1	The gene encodes a gamma-glutamyltransferase (AKA gamma-glutamyl transpeptidase, EC 2.3.2.2) that is located in vascular tissues (predominantly phloem) of leaves and is involved in the degradation of glutathione. The encoded enzyme also mitigates oxidative stress by metabolizing GSSG (oxidized form of GSH - glutathione) in the apoplast.	protein_coding	GAMMA-GLUTAMYL TRANSPEPTIDASE 1 (GGT1)	GAMMA-GLUTAMYL TRANSPEPTIDASE 1 (GGT1)	0	0		solyc05g051780.2.1	21.2.2	redox.ascorbate and glutathione.glutathione	highly similar to ( 715) AT4G39640 | Symbols: GGT1 | GGT1 (GAMMA-GLUTAMYL TRANSPEPTIDASE 1); gamma-glutamyltransferase/ glutathione gamma-glutamylcysteinyltransferase | chr4:18400608-18402861 FORWARDhighly similar to ( 717) loc_os04g38450 12004.m08835 protein gamma-glutamyltranspeptidase 1 precursor, putative, expressed G_glu_transpept Ggt ggt genomic_reference:SL2.40ch05 gene_region:61304042-613…
Solyc01g100200.2.1	75.2319	0.822882	0.196753	2.88572e-05	0.00210828			Solyc01g103480.2.1	2910.4	-0.417537	0.0852039	9.56236e-07	7.03125e-05			Solyc05g052450.2		Solycc05g052450.2.1 Os03g0291800 protein (Fragment) (AHRD V1 **-- Q0DSS4_ORYSJ); contains Interpro domain(s) IPR004253 Protein of unknown function DUF231, plant		AT2G40320.1	Encodes a member of the TBL (TRICHOME BIREFRINGENCE-LIKE) gene family containing a plant-specific DUF231 (domain of unknown function) domain. TBL gene family has 46 members, two of which (TBR/AT5G06700 and TBL3/AT5G01360) have been shown to be involved in the synthesis and deposition of secondary wall cellulose, presumably by influencing the esterification state of pectic polymers. A nomenclature…	protein_coding	TRICHOME BIREFRINGENCE-LIKE 33 (TBL33)	TRICHOME BIREFRINGENCE-LIKE 33 (TBL33)	0	0		solyc05g052450.2.1	33.99	development.unspecified	highly similar to ( 595) AT2G40320 | Symbols: | unknown protein | chr2:16840330-16842139 FORWARDhighly similar to ( 503) loc_os03g60350 12003.m10924 protein expressed proteinDUF231 genomic_reference:SL2.40ch05 gene_region:61810426-61814671 transcript_region:SL2.40ch05:61810426..61814671- functional_description:"Os03g0291800 protein (Fragment) (AHRD V1 **-- Q0DSS4_ORYSJ); contains Interpro domain(…
Solyc10g081650.1.1	580.266	-0.468874	0.112122	2.89182e-05	0.00210828			Solyc04g076300.2.1	601.83	0.441471	0.0902582	1.0022e-06	7.34792e-05			Solyc05g054030.2		Solycc05g054030.2.1 C2H2L domain class transcription factor (AHRD V1 **-* D9ZIU3_MALDO); contains Interpro domain(s) IPR007087 Zinc finger, C2H2-type		AT1G68130.1	Encodes the longer of two splice variants of a transcription factor involved in regulating starch metabolims in response to cold.	protein_coding	INDETERMINATE(ID)-DOMAIN 14 (IDD14)	INDETERMINATE(ID)-DOMAIN 14 (AtIDD14); (IDD14alpha);INDETERMINATE(ID)-DOMAIN 14 (IDD14)	0	0		solyc05g054030.2.1	27.3.11	RNA.regulation of transcription.C2H2 zinc finger family	moderately similar to ( 271) AT2G01940 | Symbols: SGR5, ATIDD15 | nucleic acid binding / transcription factor/ zinc ion binding | chr2:432652-434917 FORWARDmoderately similar to ( 260) loc_os09g27650 12009.m05916 protein zinc finger, C2H2 type family protein, expressed genomic_reference:SL2.40ch05 gene_region:63157458-63160584 transcript_region:SL2.40ch05:63157458..63160584+ go_terms:GO:0003700 f…
Solyc03g005960.2.1	2710.57	0.48659	0.116406	2.91365e-05	0.00211809			Solyc00g104940.1.1	36.1021	-1.16213	0.237898	1.03428e-06	7.56127e-05			Solyc05g054240.2		Solycc05g054240.2.1 Arginine N-methyltransferase family protein (AHRD V1 ***- D7L611_ARALY); contains Interpro domain(s) IPR007848 Methyltransferase small		AT3G06930.2	Encodes an type I protein arginine methyltransferase. PRMT4b can catalyze the asymmetric dimethylation of arginines 2,17, and 26 on histone 3 and can also methylate myelin basic protein in vitro. Double mutants lacking PRMT4a and 4b have reduced levels of histone 3 methylated at R17. These double mutants flower late due to defects in the autonomous pathway and they have elevated levels of FLC tra…	protein_coding	PROTEIN ARGININE METHYLTRANSFERASE 4B (PRMT4B)	PROTEIN ARGININE METHYLTRANSFERASE 4B (PRMT4B);ARABIDOPSIS THALIANA PROTEIN ARGININE METHYLTRANSFERASE 4B (ATPRMT4B)	0	0		solyc05g054240.2.1	26.6	misc.O-methyl transferases	highly similar to ( 664) AT3G06930 | Symbols: ATPRMT4B, PRMT4B | protein arginine N-methyltransferase family protein | chr3:2185469-2189296 REVERSEhighly similar to ( 667) loc_os07g47500 12007.m29320 protein histone-arginine methyltransferase CARM1, putative, expressed genomic_reference:SL2.40ch05 gene_region:63345136-63354382 transcript_region:SL2.40ch05:63345136..63354382+ go_terms:GO:0008168 f…
Solyc11g071740.1.1	18.5887	1.5632	0.374029	2.92337e-05	0.00211906			Solyc01g005000.2.1	195.02	-0.818797	0.167793	1.0619e-06	7.72792e-05			Solyc05g054490.2		Solycc05g054490.2.1 Trans-2-enoyl-CoA reductase (AHRD V1 **-* A9XUG8_GOSHI); contains Interpro domain(s) IPR001104 3-oxo-5-alpha-steroid 4-dehydrogenase, C-terminal		AT3G55360.1	Enoyl-CoA reductase is involved in all very long chain fatty acids (VLCFA) elongation reactions that are required for cuticular wax, storage lipid and sphingolipid metabolism. The protein is located in the ER, but in contrast to its yeast homolog TSC13 is not particularly enriched in the nuclear envelope-vacuole junction. Mutants in this gene show abnormal organ morphology and stem glossiness. Ce…	protein_coding	ECERIFERUM 10 (CER10)	ECERIFERUM 10 (CER10);ENOYL-COA REDUCTASE (ECR); (TSC13); (ATTSC13); (CER10)	0	0		solyc05g054490.2.1	11.8.7	lipid metabolism.'exotics' (steroids, squalene etc).trans-2-enoyl-CoA reductase (NADPH)	highly similar to ( 528) AT3G55360 | Symbols: CER10, ECR, ATTSC13, TSC13 | CER10; 3-oxo-5-alpha-steroid 4-dehydrogenase/ fatty acid elongase/ trans-2-enoyl-CoA reductase (NADPH) | chr3:20521186-20522856 REVERSEhighly similar to ( 533) loc_os01g05670 12001.m07198 protein synaptic glycoprotein SC2, putative, expressed Steroid_dh genomic_reference:SL2.40ch05 gene_region:63554153-63559157 transcript_…
Solyc10g076250.1.1	259.03	0.709924	0.169948	2.94992e-05	0.0021322			Solyc02g081120.2.1	337.69	0.561761	0.115138	1.06621e-06	7.72792e-05			Solyc05g054590.2		Solycc05g054590.2.1 Bifunctional polymyxin resistance protein ArnA (AHRD V1 **-- ARNA_ERWCT); contains Interpro domain(s) IPR016040 NAD(P)-binding domain		AT2G28760.2	UDP-XYL synthase 6 (UXS6); FUNCTIONS IN: coenzyme binding, binding, catalytic activity; INVOLVED IN: cellular metabolic process, nucleotide-sugar metabolic process, metabolic process; LOCATED IN: plasma membrane; EXPRESSED IN: 25 plant structures; EXPRESSED DURING: 13 growth stages; CONTAINS InterPro DOMAIN/s: NAD-dependent epimerase/dehydratase (InterPro:IPR001509), NAD(P)-binding domain (InterP…	protein_coding	UDP-XYL SYNTHASE 6 (UXS6)	UDP-XYL SYNTHASE 6 (UXS6)	0	0		solyc05g054590.2.1	10.1.5	cell wall.precursor synthesis.UXS	highly similar to ( 530) AT2G28760 | Symbols: UXS6 | NAD-dependent epimerase/dehydratase family protein | chr2:12336469-12338642 REVERSEvery weakly similar to (99.8) GME1_ORYSA GDP-mannose 3,5-epimerase 1 (EC 5.1.3.18) (GDP-Man 3,5-epimerase 1) (OsGME-1) - Oryza sativa (Rice)highly similar to ( 525) loc_os03g16980 12003.m34836 protein UDP-glucuronic acid decarboxylase 1, putative, expressed WcaG …
Solyc05g050360.2.1	55.0539	0.896749	0.21471	2.95955e-05	0.00213307			Solyc08g066820.2.1	698.487	-0.393482	0.0806428	1.0645e-06	7.72792e-05			Solyc05g055590.1		Solycc05g055590.1.1 Lysine-specific histone demethylase 1 (AHRD V1 *--- B2WC79_PYRTR); contains Interpro domain(s) IPR002937 Amine oxidase		AT3G10390.1	Encodes a plant homolog of a SWIRM domain containing protein found in histone deacetylase complexes in mammals. Lesions in FLD result in hyperacetylation of histones in FLC chromatin, up-regulation of FLC expression and extremely delayed flowering. FLD plays a key role in regulating the reproductive competence of the shoot and results in different developmental phase transitions in Arabidopsis.	protein_coding	FLOWERING LOCUS D (FLD)	FLOWERING LOCUS D (FLD)	0	0		solyc05g055590.1.1	26.7	misc.oxidases - copper, flavone etc.	highly similar to ( 798) AT3G10390 | Symbols: FLD | FLD (FLOWERING LOCUS D); amine oxidase/ electron carrier/ oxidoreductase | chr3:3229293-3232345 FORWARDvery weakly similar to (95.5) PAO_MAIZE Polyamine oxidase precursor (EC 1.5.3.11) - Zea mays (Maize)highly similar to ( 748) loc_os04g47270 12004.m09673 protein flowering locus D, putative, expressed Amino_oxidase COG1231 evidence_code:10F0H1E0…
Solyc10g076730.1.1	199.229	-0.829195	0.198882	3.05563e-05	0.00219606			Solyc12g010370.1.1	12.4558	-1.6229	0.332906	1.08835e-06	7.82816e-05			Solyc05g056080.2		Solycc05g056080.2.1 Unknown Protein (AHRD V1)		AT4G25030.1	unknown protein; BEST Arabidopsis thaliana protein match is: unknown protein (TAIR:AT5G45410.3); Has 125 Blast hits to 125 proteins in 36 species: Archae - 2; Bacteria - 31; Metazoa - 0; Fungi - 4; Plants - 88; Viruses - 0; Other Eukaryotes - 0 (source: NCBI BLink).	protein_coding	0	0	0	0		solyc05g056080.2.1	35.2	not assigned.unknown	genomic_reference:SL2.40ch05 gene_region:64607811-64609969 transcript_region:SL2.40ch05:64607811..64609969- functional_description:"Unknown Protein (AHRD V1)"
Solyc01g101040.2.1	2067.48	-0.62895	0.150988	3.10589e-05	0.00222586			Solyc12g010760.1.1	12.4558	-1.6229	0.332906	1.08835e-06	7.82816e-05			Solyc06g005000.2		Solycc06g005000.2.1 IBR finger domain-containing protein (AHRD V1 *--- C1GML6_PARBD); contains Interpro domain(s) IPR002867 Zinc finger, C6HC-type		AT5G60250.1	zinc finger (C3HC4-type RING finger) family protein; FUNCTIONS IN: zinc ion binding, nucleic acid binding; EXPRESSED IN: 14 plant structures; EXPRESSED DURING: 8 growth stages; CONTAINS InterPro DOMAIN/s: Zinc finger, RING-type, conserved site (InterPro:IPR017907), Zinc finger, C6HC-type (InterPro:IPR002867), Zinc finger, RING-type (InterPro:IPR001841), Polynucleotidyl transferase, ribonuclease H…	protein_coding	0	0	0	0		solyc06g005000.2.1	29.5.11.4.2	protein.degradation.ubiquitin.E3.RING	moderately similar to ( 330) AT5G60250 | Symbols: | zinc finger (C3HC4-type RING finger) family protein | chr5:24252226-24254710 FORWARDmoderately similar to ( 268) loc_os11g01240 12011.m04329 protein IBR domain containing protein genomic_reference:SL2.40ch06 gene_region:3688-7998 transcript_region:SL2.40ch06:3688..7998+ go_terms:GO:0008270 functional_description:"IBR finger domain-containing pro…
Solyc01g111500.2.1	109.311	-0.794501	0.19082	3.13251e-05	0.00223859			Solyc12g094650.1.1	396.531	0.602658	0.123628	1.0893e-06	7.82816e-05			Solyc06g005110.2		Solycc06g005110.2.1 Ribosomal protein S23 (AHRD V1 ***- A8IJQ4_CHLRE); contains Interpro domain(s) IPR006032 Ribosomal protein S12/S23		AT5G02960.1	Ribosomal protein S12/S23 family protein; FUNCTIONS IN: structural constituent of ribosome; INVOLVED IN: translation; LOCATED IN: cytosolic small ribosomal subunit, cytosolic ribosome, ribosome; EXPRESSED IN: guard cell, leaf; CONTAINS InterPro DOMAIN/s: Ribosomal protein S23, eukaryotic/archaeal (InterPro:IPR005680), Ribosomal protein S12/S23 (InterPro:IPR006032), Nucleic acid-binding, OB-fold-l…	protein_coding	0	0	0	0		solyc06g005110.2.1	29.2.1.2.1.23	protein.synthesis.ribosomal protein.eukaryotic.40S subunit.S23	very weakly similar to (99.4) AT5G02960 | Symbols: | 40S ribosomal protein S23 (RPS23B) | chr5:693280-694396 REVERSEweakly similar to ( 105) RS23_FRAAN 40S ribosomal protein S23 (S12) - Fragaria ananassa (Strawberry)weakly similar to ( 103) loc_os03g60400 12003.m10930 protein 40S ribosomal protein S23, putative, expressed genomic_reference:SL2.40ch06 gene_region:125905-129691 transcript_region:SL…
Solyc01g103350.2.1	770.391	-0.36012	0.0866491	3.23763e-05	0.0023072			Solyc05g006870.2.1	149.901	-1.17649	0.241616	1.12027e-06	8.028e-05			Solyc06g005910.2		Solycc06g005910.2.1 Tubulin beta chain (AHRD V1 ***- B9GWG9_POPTR); contains Interpro domain(s) IPR002453 Beta tubulin		AT5G23860.1	beta-tubulin, preferentially expressed in endodermal and phloem cells of primary roots and in the vascular tissues of leaves, stems, and flowers.	protein_coding	TUBULIN BETA 8 (TUB8)	TUBULIN BETA 8 (TUB8)	0	0		solyc06g005910.2.1	31.1	cell.organisation	highly similar to ( 861) AT5G23860 | Symbols: TUB8 | TUB8; structural constituent of cytoskeleton | chr5:8042962-8044528 FORWARDhighly similar to ( 861) TBB2_ORYSA Tubulin beta-2 chain (Beta-2 tubulin) - Oryza sativa (Rice)highly similar to ( 861) loc_os03g01530 12003.m05700 protein tubulin beta-2 chain, putative, expressed beta_tubulin COG5023 Tubulin_FtsZ alpha_tubulin gamma_tubulin epsilon_tub…
Solyc02g082750.2.1	33.6348	-1.26185	0.303683	3.25053e-05	0.00230989			Solyc08g078960.2.1	316.176	-0.563932	0.115946	1.1518e-06	8.23067e-05			Solyc06g005950.2		Solycc06g005950.2.1 Cell division protease FtsH homolog (AHRD V1 *-*- C6RIJ8_9PROT); contains Interpro domain(s) IPR005936 Peptidase M41, FtsH		AT3G47060.1	encodes an FtsH protease that is localized to the chloroplast	protein_coding	FTSH PROTEASE 7 (ftsh7)	FTSH PROTEASE 7 (ftsh7)	0	0		solyc06g005950.2.1	29.5.7	protein.degradation.metalloprotease	highly similar to ( 988) AT3G47060 | Symbols: ftsh7 | ftsh7 (FtsH protease 7); ATP-dependent peptidase/ ATPase/ metallopeptidase | chr3:17332999-17336613 FORWARDmoderately similar to ( 352) FTSH_MEDSA Cell division protease ftsH homolog, chloroplast precursor (EC 3.4.24.-) - Medicago sativa (Alfalfa)highly similar to ( 919) loc_os02g43350 12002.m09370 protein OsFtsH7 - Oryza sativa FtsH protease,…
[truncated: 1,383 more rows]

## Sheet: Table S4B GO terms diff expr ge
Table S4B GO terms of the differentially expressed genes
BinCode	MapManBinName	AllDiff	AllDiff_down
13	amino acid metabolism	9	8
13.1	amino acid metabolism.synthesis	5	5
13.2	amino acid metabolism.degradation	2	1
13.99	amino acid metabolism.misc	1	1
24	Biodegradation of Xenobiotics	4	2
25	C1-metabolism.methylenetetrahydrofolate reductase	1	1
10.6	cell wall.degradation	10	9
10.8.1	cell wall.pectin*esterases.PME	6	6
10.1	cell wall.precursor synthesis	5	4
10.7	cell wall.modification	4	4
10.2	cell wall.cellulose synthesis	3	3
10.5	cell wall.cell wall proteins	2	2
31.1	cell.organisation	14	8
31.3	cell.cycle	7	4
31.4	cell.vesicle transport	7	7
31.2	cell.division	3	1
18	Co-factor and vitamine metabolism	4	4
33	development	20	14
28.99	DNA.unspecified	7	4
28.1	DNA.synthesis/chromatin structure	6	3
28.2	DNA.repair	2	1
5	fermentation	3	3
4.1	glycolysis.cytosolic branch	2	1
17.2.3	hormone metabolism.auxin.induced-regulated-responsive-activated	7	4
17.5	hormone metabolism.ethylene	5	3
17.6	hormone metabolism.gibberelin	3	1
[truncated: 110 more rows]

## Sheet: Table S5 AuxRE promoter analys
Table S5. AuxRE promoter analyses of the significantly differentially expressed tomato genes.
[truncated: 687 more rows]

[truncated: 1 more sheets: Table S6 Diff exp gene T and A]
